# Supplementary material for: Efficient additive-free formic acid dehydrogenation with a NNN–ruthenium complex
Source: Catal Sci Technol. 2023 Jul 17;13(19):5625–31. doi: 10.1039/d3cy00512g (PMC10544809; doi:10.1039/d3cy00512g)
Supplement: CY-013-D3CY00512G-s002 [file CY-013-D3CY00512G-s002.cif]

# Electronic Supplementary Material (ESI) for Catalysis Science & Technology.
# This journal is © The Royal Society of Chemistry 2023

####################################################################### 
# 
# This file contains crystal structure data downloaded from the 
# Cambridge Structural Database (CSD) hosted by the Cambridge 
# Crystallographic Data Centre (CCDC).
# 
# Full information about CCDC data access policies and citation 
# guidelines are available at http://www.ccdc.cam.ac.uk/access/V1 
# 
# Audit and citation data items may have been added by the CCDC. 
# Please retain this information to preserve the provenance of 
# this file and to allow appropriate attribution of the data. 
# 
#######################################################################

data_21MA010_PK315
_database_code_depnum_ccdc_archive 'CCDC 2251207'
loop_
_audit_author_name
_audit_author_address
'Lorraine Andrade Malaspina'
;University of Bern
Switzerland
;
_audit_update_record             
;
2023-03-23 deposited with the CCDC.	2023-07-17 downloaded from the CCDC.
;

#----------------------------------------------------------------------------#
#                   CHEMICAL INFORMATION                                     #
#----------------------------------------------------------------------------#

_chemical_formula_moiety         'C31 H31 N4 Ru, C F3 O3 S'
_chemical_formula_sum            'C32 H31 F3 N4 O3 Ru S'
_chemical_formula_weight         709.74

#----------------------------------------------------------------------------#
#                   UNIT CELL INFORMATION                                    #
#----------------------------------------------------------------------------#

_symmetry_cell_setting           monoclinic
_symmetry_space_group_name_H-M   'P 1 21/c 1'
_symmetry_space_group_name_Hall  '-P 2ybc'
_symmetry_Int_Tables_number      14
loop_
_symmetry_equiv_pos_as_xyz
'x, y, z'
'-x, y+1/2, -z+1/2'
'-x, -y, -z'
'x, -y-1/2, z-1/2'

_cell_length_a                   18.9076(3)
_cell_length_b                   11.49805(18)
_cell_length_c                   14.5081(2)
_cell_angle_alpha                90
_cell_angle_beta                 100.5586(15)
_cell_angle_gamma                90
_cell_volume                     3100.67(9)
_cell_formula_units_Z            4
_cell_measurement_temperature    173.01(10)
_cell_measurement_reflns_used    20877
_cell_measurement_theta_min      2.382
_cell_measurement_theta_max      77.289

#----------------------------------------------------------------------------#
#                   CRYSTAL INFORMATION                                      #
#----------------------------------------------------------------------------#

_exptl_crystal_description       plate
_exptl_crystal_colour            red
_exptl_crystal_size_max          0.22
_exptl_crystal_size_mid          0.154
_exptl_crystal_size_min          0.049
_exptl_crystal_density_diffrn    1.52
_exptl_crystal_F_000             1448
loop_
_exptl_crystal_face_index_h
_exptl_crystal_face_index_k
_exptl_crystal_face_index_l
_exptl_crystal_face_perp_dist
0 -1 -1 0.1055
0 -1 0 0.0817
0 1 0 0.0724
0 -1 1 0.1063
0 0 -1 0.0882
0 0 1 0.118
1 -1 0 0.0801
-1 1 0 0.0497
-1 1 -1 0.0601
-1 1 1 0.1023
1 -1 -1 0.0931
1 -1 1 0.0992
-5 0 -8 0.0672
-12 0 0 0.0111
12 0 0 0.0333

loop_
_exptl_oxdiff_crystal_face_indexfrac_h
_exptl_oxdiff_crystal_face_indexfrac_k
_exptl_oxdiff_crystal_face_indexfrac_l
_exptl_oxdiff_crystal_face_x
_exptl_oxdiff_crystal_face_y
_exptl_oxdiff_crystal_face_z
-0.0059 -1.0004 -0.9992 0.0616 0.071 -0.1443
-0.0033 -1.0002 0.0001 0.0665 0.1081 -0.043
0.0033 1.0002 -0.0001 -0.0665 -0.1081 0.043
-0.0007 -1.0001 0.9994 0.0714 0.1453 0.0582
-0.0026 -0.0001 -0.9993 -0.0049 -0.0372 -0.1013
0.0026 0.0001 0.9993 0.0049 0.0372 0.1013
0.996 -1.0002 -0.0001 -0.0035 0.1523 -0.0395
-0.996 1.0002 0.0001 0.0035 -0.1523 0.0395
-0.9986 1 -0.9992 -0.0014 -0.1895 -0.0617
-0.9934 1.0003 0.9994 0.0084 -0.1151 0.1408
0.9934 -1.0003 -0.9994 -0.0084 0.1151 -0.1408
0.9986 -1 0.9992 0.0014 0.1895 0.0617
-5.4617 -0.4264 -7.5069 0.3721 -0.4739 -0.7981
-12.1056 0.371 0.2374 0.824 -0.5666 -0.0025
11.9963 -0.2341 0.2557 -0.8229 0.5653 0.0579

#----------------------------------------------------------------------------#
# 			                  TWINNING                                       #
#----------------------------------------------------------------------------#

_reflns_special_details          
;
 _reflns_Friedel_fraction is defined as the number of unique
 Friedel pairs measured divided by the number that would be
 possible theoretically, ignoring centric projections and
 systematic absences. Completness statistics refer to single and
 composite reflections containing twin component 1 only.
;
_oxdiff_twin_integration_method  simultaneous
_oxdiff_twin_items               2
loop_
_twin_individual_id
_twin_individual_mass_fraction_refined
_oxdiff_twin_reflns_isolated
_oxdiff_twin_reflns_overlapped
_twin_individual_twin_lattice_type
_twin_individual_twin_matrix_11
_twin_individual_twin_matrix_12
_twin_individual_twin_matrix_13
_twin_individual_twin_matrix_21
_twin_individual_twin_matrix_22
_twin_individual_twin_matrix_23
_twin_individual_twin_matrix_31
_twin_individual_twin_matrix_32
_twin_individual_twin_matrix_33
1 0.561(2) 17293 18223 ref 1.0000 0.0000 0.0000 0.0000 1.0000 0.0000 0.0000
0.0000 1.0000
2 0.439(2) 17322 18223 nmt -0.9996 0.0001 -0.4761 -0.0001 -1.0001 0.0001 0.0001
0.0000 0.9999

_twin_special_details            
;
Component 2 rotated by -179.9904\% 
around [-0.23 -0.00 0.97] (reciprocal) or [0.00 0.00 1.00] (direct)
;


#----------------------------------------------------------------------------#
#                   ABSORPTION CORRECTION                                    #
#----------------------------------------------------------------------------#

_exptl_absorpt_coefficient_mu    5.22
_exptl_absorpt_correction_type   multi-scan
_exptl_absorpt_process_details   
;
        CrysAlisPro 1.171.40.84a (Rigaku Oxford Diffraction, 2020)
        Empirical absorption correction using spherical harmonics,
        implemented in SCALE3 ABSPACK scaling algorithm.
;
_exptl_absorpt_correction_T_min  0.76669
_exptl_absorpt_correction_T_max  1
_shelx_estimated_absorpt_T_min   0.393
_shelx_estimated_absorpt_T_max   0.784
_oxdiff_exptl_absorpt_empirical_details 
;
        Empirical correction (ABSPACK) includes:
        - Absorption correction using spherical harmonics
        - Frame scaling
;
_oxdiff_exptl_absorpt_empirical_full_max 1.473
_oxdiff_exptl_absorpt_empirical_full_min 0.717

#----------------------------------------------------------------------------#
#                   DATA COLLECTION                                          #
#----------------------------------------------------------------------------#

_diffrn_source                   'micro-focus sealed X-ray tube'
_diffrn_source_type              'PhotonJet (Cu) X-ray Source'
_diffrn_ambient_temperature      173.01(10)
_diffrn_ambient_environment      N~2~
_diffrn_radiation_wavelength     1.54184
_diffrn_radiation_type           'Cu K\a'
_diffrn_radiation_monochromator  mirror
_diffrn_radiation_probe          x-ray
_diffrn_detector                 'Hybrid Pixel Array Detector'
_diffrn_detector_type            HyPix
_diffrn_detector_area_resol_mean 10
_diffrn_orient_matrix_type       
'CrysAlisPro convention (1999,Acta A55,543-557)'
_diffrn_orient_matrix_ub_11      -0.0699941
_diffrn_orient_matrix_ub_12      -0.0662302
_diffrn_orient_matrix_ub_13      0.005113
_diffrn_orient_matrix_ub_21      0.0442184
_diffrn_orient_matrix_ub_22      -0.1082482
_diffrn_orient_matrix_ub_23      0.0371023
_diffrn_orient_matrix_ub_31      0.00351
_diffrn_orient_matrix_ub_32      0.0430123
_diffrn_orient_matrix_ub_33      0.1013178
_diffrn_measurement_device       'four-circle diffractometer'
_diffrn_measurement_device_type  'XtaLAB Synergy, Dualflex, HyPix'
_diffrn_measurement_method       '\w scans'
_diffrn_reflns_av_R_equivalents  0.0682
_diffrn_reflns_av_unetI/netI     0.024
_diffrn_reflns_number            12137
_diffrn_reflns_limit_h_min       -23
_diffrn_reflns_limit_h_max       23
_diffrn_reflns_limit_k_min       -14
_diffrn_reflns_limit_k_max       14
_diffrn_reflns_limit_l_min       -16
_diffrn_reflns_limit_l_max       18
_diffrn_reflns_theta_min         2.377
_diffrn_reflns_theta_max         77.815
_diffrn_reflns_theta_full        67.684
_diffrn_measured_fraction_theta_full 1
_diffrn_measured_fraction_theta_max 0.986
_diffrn_reflns_Laue_measured_fraction_full 1
_diffrn_reflns_Laue_measured_fraction_max 0.986
_diffrn_reflns_point_group_measured_fraction_full 1
_diffrn_reflns_point_group_measured_fraction_max 0.986
_reflns_Friedel_coverage         0
_reflns_number_total             12137
_reflns_number_gt                10974
_reflns_threshold_expression     'I > 2\s(I)'
_diffrn_measurement_details      
;
        List of Runs (angles in degrees, time in seconds):
  # Type    Start    End  Width  t~exp~   \w     \q     \k     \f   Frames
#--------------------------------------------------------------------------
  1  \w    -81.00 -30.00   0.50    3.20    --  -24.75 140.00 176.00  102
  2  \w    -47.00 -16.00   0.50    3.20    --  -24.75 130.00   3.00   62
  3  \w    -78.00 -53.00   0.50    3.20    --  -24.75 130.00   3.00   50
  4  \w     58.00  91.00   0.50    3.20    --   43.26-130.00 -68.00   66
  5  \w     43.00  68.00   0.50    3.20    --   43.26-140.00 118.00   50
  6  \w     93.00 141.00   0.50   10.00    --  113.13 130.00   3.00   96
  7  \w     90.00 116.00   0.50   10.00    --  113.13-130.00 -68.00   52
  8  \w    104.00 141.00   0.50   10.00    --  113.13 140.00 176.00   74
  9  \w    -99.00 -70.00   0.50    3.20    --  -24.75 -61.00-120.00   58
 10  \w    -62.00 -23.00   0.50    3.20    --  -24.75 -61.00-120.00   78
 11  \w     81.00 106.00   0.50    3.20    --   43.26-140.00 118.00   50
 12  \w    -29.00  65.00   0.50    3.20    --   43.26 -77.00-180.00  188
 13  \w      9.00  34.00   0.50    3.20    --   43.26  89.00   1.66   50
 14  \w     46.00  72.00   0.50    3.20    --   43.26 -77.00  60.00   52
 15  \w    -11.00  23.00   0.50    3.20    --   43.26 -19.00 -30.00   68
 16  \w     23.00 120.00   0.50    3.20    --   43.26  38.00-150.00  194
 17  \w    -24.00  16.00   0.50    3.20    --   43.26 -19.00 -60.00   80
 18  \w    -34.00  23.00   0.50    3.20    --   43.26 -19.00 -90.00  114
 19  \w     12.00  38.00   0.50    3.20    --   43.26 -77.00  60.00   52
 20  \w    -14.00  23.00   0.50    3.20    --   43.26 -19.00-150.00   74
 21  \w    104.00 175.00   0.50   10.00    --  113.13  45.00-150.00  142
 22  \w    129.00 170.00   0.50   10.00    --  113.13  77.00-180.00   82
 23  \w     40.00  66.00   0.50   10.00    --  113.13 -61.00 120.00   52
 24  \w     39.00  67.00   0.50   10.00    --  113.13 -61.00  60.00   56
 25  \w     97.00 174.00   0.50   10.00    --  113.13 125.00  60.00  154
 26  \w     39.00  64.00   0.50   10.00    --  113.13 -61.00-120.00   50
 27  \w     93.00 160.00   0.50   10.00    --  113.13  45.00 120.00  134
 28  \w     41.00  67.00   0.50   10.00    --  113.13 -61.00  30.00   52
 29  \w     92.00 172.00   0.50   10.00    --  113.13  34.00 153.71  160
 30  \w     40.00  92.00   0.50   10.00    --  113.13 -94.00 120.00  104
 31  \w     39.00  65.00   0.50   10.00    --  113.13 -61.00 -60.00   52
 32  \w     47.00 109.00   0.50   10.00    --  113.13-125.00  60.00  124
 33  \w     97.00 164.00   0.50   10.00    --  113.13 125.00-150.00  134
 34  \w     41.00  66.00   0.50   10.00    --  113.13 -61.00 -30.00   50
 35  \w     79.00 104.00   0.50   10.00    --  113.13 -94.00-180.00   50
 36  \w     41.00  67.00   0.50   10.00    --  113.13 -94.00-180.00   52
 37  \w     92.00 118.00   0.50   10.00    --  113.13  77.00  60.00   52
 38  \w    131.00 169.00   0.50   10.00    --  113.13  77.00  60.00   76
 39  \w     99.00 177.00   0.50   10.00    --  113.13  30.00-180.00  156
 40  \w    127.00 167.00   0.50   10.00    --  113.13 125.00 150.00   80
 41  \w     40.00  69.00   0.50   10.00    --  113.13-125.00  30.00   58
 42  \w     51.00 106.00   0.50   10.00    --  113.13 -95.00 -53.26  110
 43  \w     92.00 176.00   0.50   10.00    --  113.13  77.00-120.00  168
 44  \w     41.00  69.00   0.50   10.00    --  113.13 -94.00-150.00   56
 45  \w     78.00 104.00   0.50   10.00    --  113.13 -94.00-150.00   52
 46  \w     44.00 106.00   0.50   10.00    --  113.13-102.00 158.69  124
 47  \w     49.00  84.00   0.50   10.00    --  113.13-125.00   0.00   70
 48  \w     95.00 121.00   0.50   10.00    --  113.13-140.00 118.00   52
;

#----------------------------------------------------------------------------#
#                   COMPUTER PROGRAMS USED                                   #
#----------------------------------------------------------------------------#

_computing_data_collection       'CrysAlisPro 1.171.40.84a (Rigaku OD, 2020)'
_computing_cell_refinement       'CrysAlisPro 1.171.40.84a (Rigaku OD, 2020)'
_computing_data_reduction        'CrysAlisPro 1.171.40.84a (Rigaku OD, 2020)'
_computing_structure_solution    'SHELXT  (Sheldrick, 2015)'
_computing_structure_refinement  'SHELXL 2018/3 (Sheldrick, 2015)'
_computing_molecular_graphics    'Olex2 1.3 (Dolomanov et al., 2009)'
_computing_publication_material  'Olex2 1.3 (Dolomanov et al., 2009)'

#----------------------------------------------------------------------------#
#                   STRUCTURE SOLUTION                                       #
#----------------------------------------------------------------------------#

_atom_sites_solution_primary     dual
_atom_sites_solution_hydrogens   geom

#----------------------------------------------------------------------------#
#                   REFINEMENT INFORMATION                                   #
#----------------------------------------------------------------------------#

_shelx_SHELXL_version_number     2018/3
_refine_special_details          
;
 Refined as a 2-component twin.
;
_refine_ls_structure_factor_coef Fsqd
_refine_ls_matrix_type           full
_refine_ls_weighting_scheme      calc
_refine_ls_weighting_details     
'w=1/[\s^2^(Fo^2^)+(0.1999P)^2^+2.7059P] where P=(Fo^2^+2Fc^2^)/3'
_refine_ls_hydrogen_treatment    constr
_refine_ls_extinction_method     'SHELXL-2018/3 (Sheldrick 2018)'
_refine_ls_extinction_expression Fc^*^=kFc[1+0.001xFc^2^\l^3^/sin(2\q)]^-1/4^
_refine_ls_extinction_coef       0.0028(6)
_refine_ls_number_reflns         12137
_refine_ls_number_parameters     458
_refine_ls_number_restraints     6
_refine_ls_R_factor_all          0.0818
_refine_ls_R_factor_gt           0.0766
_refine_ls_wR_factor_ref         0.2785
_refine_ls_wR_factor_gt          0.2636
_refine_ls_goodness_of_fit_ref   1.203
_refine_ls_restrained_S_all      1.203
_refine_ls_shift/su_max          0
_refine_ls_shift/su_mean         0
_refine_diff_density_max         2.13
_refine_diff_density_min         -0.974
_refine_diff_density_rms         0.2
_olex2_refinement_description    
;
        1. Twinned data refinement
 Scales: 0.561(2)
 0.439(2)
        2. Fixed Uiso
 At 1.2 times of:
  All C(H) groups
 At 1.5 times of:
  All C(H,H,H) groups
        3. Uiso/Uaniso restraints and constraints
Uanis(C32A) \\sim Ueq: with sigma of 0.01 and sigma for terminal atoms of 0.02
        4. Others
 Sof(F2A)=Sof(C32A)=Sof(F1A)=Sof(F3A)=Sof(O3A)=Sof(O2A)=1-FVAR(1)
 Sof(O2)=Sof(O3)=Sof(F2)=Sof(F1)=Sof(C32)=Sof(F3)=FVAR(1)
        5.a Ternary CH refined with riding coordinates:
 C29(H29)
        5.b Aromatic/amide H refined with riding coordinates:
 C26(H26), C23(H23), C17(H17), C24(H24), C18(H18), C19(H19), C27(H27),
 C14(H14), C1(H1), C20(H20), C6(H6), C5(H5), C7(H7), C11(H11), C2(H2), C12(H12),
  C13(H13), C3(H3)
        5.c Idealised Me refined as rotating group:
 C28(H28A,H28B,H28C), C31(H31A,H31B,H31C), C21(H21A,H21B,H21C), C30(H30A,H30B,
 H30C)
;

#----------------------------------------------------------------------------#
#                   ATOMIC TYPES, COORDINATES AND THERMAL PARAMETERS         #
#----------------------------------------------------------------------------#

loop_
_atom_type_symbol
_atom_type_description
_atom_type_scat_dispersion_real
_atom_type_scat_dispersion_imag
_atom_type_scat_source
C C 0.0181 0.0091 'International Tables Vol C Tables 4.2.6.8 and 6.1.1.4'
H H 0 0 'International Tables Vol C Tables 4.2.6.8 and 6.1.1.4'
F F 0.0727 0.0534 'International Tables Vol C Tables 4.2.6.8 and 6.1.1.4'
N N 0.0311 0.018 'International Tables Vol C Tables 4.2.6.8 and 6.1.1.4'
O O 0.0492 0.0322 'International Tables Vol C Tables 4.2.6.8 and 6.1.1.4'
Ru Ru 0.0552 3.296 'International Tables Vol C Tables 4.2.6.8 and 6.1.1.4'
S S 0.3331 0.5567 'International Tables Vol C Tables 4.2.6.8 and 6.1.1.4'

loop_
_atom_site_label
_atom_site_type_symbol
_atom_site_fract_x
_atom_site_fract_y
_atom_site_fract_z
_atom_site_U_iso_or_equiv
_atom_site_adp_type
_atom_site_occupancy
_atom_site_site_symmetry_order
_atom_site_calc_flag
_atom_site_refinement_flags_posn
_atom_site_refinement_flags_adp
_atom_site_refinement_flags_occupancy
_atom_site_disorder_assembly
_atom_site_disorder_group
Ru1 Ru 0.22477(3) 0.84793(4) 0.37414(3) 0.0313(3) Uani 1 1 d . . . . .
S1 S 0.43294(11) 0.20832(17) 0.50117(13) 0.0449(5) Uani 1 1 d . . . . .
N3 N 0.2377(3) 0.6878(5) 0.3063(4) 0.0357(11) Uani 1 1 d . . . . .
N1 N 0.2469(3) 0.9474(5) 0.2623(4) 0.0374(12) Uani 1 1 d . . . . .
N2 N 0.1304(3) 0.8291(6) 0.2776(4) 0.0380(12) Uani 1 1 d . . . . .
N4 N 0.4253(4) 0.5616(6) 0.2312(4) 0.0436(13) Uani 1 1 d . . . . .
C9 C 0.1912(4) 0.9544(6) 0.1877(5) 0.0372(13) Uani 1 1 d . . . . .
C22 C 0.2879(4) 0.7847(7) 0.5121(4) 0.0371(13) Uani 1 1 d . . . . .
C26 C 0.2631(4) 0.9896(7) 0.4716(4) 0.0394(14) Uani 1 1 d . . . . .
H26 H 0.280249 1.062533 0.458746 0.047 Uiso 1 1 calc R U . . .
C10 C 0.1111(4) 0.7092(8) 0.2733(5) 0.0422(16) Uani 1 1 d . . . . .
O1 O 0.5094(4) 0.2029(9) 0.5241(7) 0.083(2) Uani 1 1 d . . . . .
C23 C 0.2132(5) 0.7673(7) 0.5082(4) 0.0407(15) Uani 1 1 d . . . . .
H23 H 0.196037 0.693775 0.519299 0.049 Uiso 1 1 calc R U . . .
C15 C 0.1700(4) 0.6309(7) 0.2873(5) 0.0378(14) Uani 1 1 d . . . . .
C25 C 0.1882(4) 0.9756(7) 0.4690(5) 0.0423(15) Uani 1 1 d . . . . .
C17 C 0.2988(4) 0.5456(6) 0.2217(5) 0.0390(14) Uani 1 1 d . . . . .
H17 H 0.256254 0.506282 0.198394 0.047 Uiso 1 1 calc R U . . .
C24 C 0.1649(5) 0.8612(7) 0.4875(6) 0.0437(16) Uani 1 1 d . . . . .
H24 H 0.116134 0.848088 0.48584 0.052 Uiso 1 1 calc R U . . .
C18 C 0.3621(4) 0.5073(7) 0.2008(5) 0.0423(15) Uani 1 1 d . . . . .
H18 H 0.361807 0.44102 0.164007 0.051 Uiso 1 1 calc R U . . .
C4 C 0.1951(4) 1.0255(6) 0.1089(5) 0.0436(15) Uani 1 1 d . . . . .
C16 C 0.2976(4) 0.6448(6) 0.2786(5) 0.0358(14) Uani 1 1 d . . . . .
C8 C 0.1309(4) 0.8827(7) 0.1917(5) 0.0374(13) Uani 1 1 d . . . . .
C19 C 0.4257(5) 0.6591(7) 0.2833(6) 0.0487(19) Uani 1 1 d . . . . .
H19 H 0.468946 0.69759 0.303859 0.058 Uiso 1 1 calc R U . . .
C27 C 0.3135(4) 0.8957(7) 0.4934(4) 0.0394(14) Uani 1 1 d . . . . .
H27 H 0.36231 0.908051 0.495193 0.047 Uiso 1 1 calc R U . . .
C14 C 0.1570(4) 0.5128(7) 0.2905(5) 0.0447(16) Uani 1 1 d . . . . .
H14 H 0.19519 0.460608 0.302377 0.054 Uiso 1 1 calc R U . . .
C1 C 0.3057(4) 1.0121(7) 0.2622(5) 0.0413(15) Uani 1 1 d . . . . .
H1 H 0.34396 1.005746 0.312407 0.05 Uiso 1 1 calc R U . . .
C20 C 0.3647(4) 0.7018(6) 0.3063(5) 0.0390(14) Uani 1 1 d . . . . .
H20 H 0.366671 0.770087 0.341084 0.047 Uiso 1 1 calc R U . . .
C6 C 0.0831(5) 0.9421(8) 0.0320(5) 0.0504(19) Uani 1 1 d . . . . .
H6 H 0.047482 0.935009 -0.021194 0.06 Uiso 1 1 calc R U . . .
C5 C 0.1381(5) 1.0190(7) 0.0304(5) 0.0488(18) Uani 1 1 d . . . . .
H5 H 0.138157 1.066414 -0.021537 0.059 Uiso 1 1 calc R U . . .
C7 C 0.0781(4) 0.8728(8) 0.1113(5) 0.0444(15) Uani 1 1 d . . . . .
H7 H 0.040056 0.821237 0.10972 0.053 Uiso 1 1 calc R U . . .
C11 C 0.0407(5) 0.6671(9) 0.2592(6) 0.052(2) Uani 1 1 d . . . . .
H11 H 0.001857 0.718025 0.249492 0.062 Uiso 1 1 calc R U . . .
C2 C 0.3117(5) 1.0892(8) 0.1893(6) 0.0505(18) Uani 1 1 d . . . . .
H2 H 0.352417 1.135526 0.192388 0.061 Uiso 1 1 calc R U . . .
C12 C 0.0298(5) 0.5474(9) 0.2601(6) 0.056(2) Uani 1 1 d . . . . .
H12 H -0.016904 0.518235 0.249684 0.068 Uiso 1 1 calc R U . . .
C13 C 0.0864(5) 0.4725(8) 0.2760(5) 0.055(2) Uani 1 1 d . . . . .
H13 H 0.077846 0.392934 0.27709 0.066 Uiso 1 1 calc R U . . .
O2 O 0.4091(11) 0.1063(15) 0.4509(14) 0.059(4) Uani 0.57(3) 1 d . . P A 1
O3 O 0.4088(17) 0.231(3) 0.5882(16) 0.069(7) Uani 0.57(3) 1 d . . P A 1
C29 C 0.1339(5) 1.0726(8) 0.4480(6) 0.054(2) Uani 1 1 d . . . . .
H29 H 0.08872 1.039012 0.414708 0.065 Uiso 1 1 calc R U . . .
C3 C 0.2568(6) 1.0956(8) 0.1131(6) 0.0549(19) Uani 1 1 d . . . . .
H3 H 0.260297 1.146203 0.064094 0.066 Uiso 1 1 calc R U . . .
C28 C 0.3382(5) 0.6814(8) 0.5318(6) 0.0510(18) Uani 1 1 d . . . . .
H28A H 0.317296 0.615646 0.496139 0.077 Uiso 1 1 calc R U . . .
H28B H 0.345702 0.663104 0.597457 0.077 Uiso 1 1 calc R U . . .
H28C H 0.383462 0.700135 0.514419 0.077 Uiso 1 1 calc R U . . .
C31 C 0.1564(7) 1.1674(9) 0.3868(8) 0.067(3) Uani 1 1 d . . . . .
H31A H 0.19931 1.204346 0.419361 0.1 Uiso 1 1 calc R U . . .
H31B H 0.118605 1.223921 0.372809 0.1 Uiso 1 1 calc R U . . .
H31C H 0.165544 1.133912 0.329514 0.1 Uiso 1 1 calc R U . . .
C21 C 0.4935(5) 0.5155(10) 0.2102(8) 0.062(2) Uani 1 1 d . . . . .
H21A H 0.523476 0.489844 0.267255 0.093 Uiso 1 1 calc R U . . .
H21B H 0.517795 0.575563 0.182185 0.093 Uiso 1 1 calc R U . . .
H21C H 0.483524 0.451246 0.167603 0.093 Uiso 1 1 calc R U . . .
C30 C 0.1198(9) 1.1248(13) 0.5399(8) 0.086(4) Uani 1 1 d . . . . .
H30A H 0.098022 1.067137 0.573657 0.129 Uiso 1 1 calc R U . . .
H30B H 0.087964 1.190154 0.526481 0.129 Uiso 1 1 calc R U . . .
H30C H 0.164419 1.149776 0.577252 0.129 Uiso 1 1 calc R U . . .
F2 F 0.3351(13) 0.321(3) 0.397(2) 0.133(11) Uani 0.57(3) 1 d . . P A 1
F1 F 0.4332(15) 0.309(2) 0.3438(15) 0.119(8) Uani 0.57(3) 1 d . . P A 1
C32 C 0.4067(15) 0.319(2) 0.422(2) 0.068(6) Uani 0.57(3) 1 d . . P A 1
F3 F 0.4253(19) 0.4227(17) 0.455(2) 0.140(12) Uani 0.57(3) 1 d . . P A 1
F2A F 0.3561(17) 0.394(3) 0.4264(17) 0.092(8) Uani 0.43(3) 1 d . . P A 2
C32A C 0.4227(13) 0.363(3) 0.462(2) 0.048(6) Uani 0.43(3) 1 d . U P A 2
F1A F 0.4611(16) 0.379(3) 0.394(2) 0.108(10) Uani 0.43(3) 1 d . . P A 2
F3A F 0.4448(13) 0.4345(14) 0.530(2) 0.097(8) Uani 0.43(3) 1 d . . P A 2
O3A O 0.3820(19) 0.215(3) 0.564(2) 0.059(6) Uani 0.43(3) 1 d . . P A 2
O2A O 0.3981(16) 0.153(4) 0.418(2) 0.087(10) Uani 0.43(3) 1 d . . P A 2

loop_
_atom_site_aniso_label
_atom_site_aniso_U_11
_atom_site_aniso_U_22
_atom_site_aniso_U_33
_atom_site_aniso_U_23
_atom_site_aniso_U_13
_atom_site_aniso_U_12
Ru1 0.0326(4) 0.0340(4) 0.0270(4) -0.00086(14) 0.0045(2) -0.00349(15)
S1 0.0498(10) 0.0450(11) 0.0422(9) -0.0043(7) 0.0141(7) -0.0091(8)
N3 0.033(3) 0.037(3) 0.035(3) 0.000(2) 0.002(2) -0.003(2)
N1 0.045(3) 0.040(3) 0.027(2) -0.006(2) 0.006(2) 0.001(2)
N2 0.033(3) 0.044(3) 0.035(3) 0.002(2) 0.003(2) -0.003(2)
N4 0.047(3) 0.049(3) 0.036(3) -0.001(2) 0.011(2) 0.007(3)
C9 0.045(4) 0.035(3) 0.032(3) -0.001(2) 0.008(2) 0.002(3)
C22 0.042(4) 0.042(4) 0.026(3) 0.000(2) 0.001(2) 0.002(3)
C26 0.045(4) 0.041(4) 0.030(3) -0.002(2) 0.002(2) -0.005(3)
C10 0.034(3) 0.062(5) 0.030(3) 0.004(3) 0.005(2) -0.002(3)
O1 0.055(4) 0.082(6) 0.104(6) -0.004(5) -0.006(4) -0.010(4)
C23 0.050(4) 0.044(3) 0.030(3) -0.001(3) 0.010(3) -0.008(3)
C15 0.036(4) 0.045(3) 0.033(3) -0.001(3) 0.006(2) -0.009(3)
C25 0.048(4) 0.044(4) 0.035(3) -0.005(3) 0.007(3) 0.009(3)
C17 0.045(4) 0.040(4) 0.030(3) -0.004(2) 0.005(2) -0.001(3)
C24 0.043(4) 0.051(4) 0.040(4) 0.001(3) 0.016(3) -0.005(3)
C18 0.046(4) 0.048(4) 0.032(3) 0.000(3) 0.005(3) 0.007(3)
C4 0.060(4) 0.034(3) 0.039(3) 0.004(3) 0.016(3) 0.014(3)
C16 0.036(4) 0.037(3) 0.030(3) 0.003(2) -0.003(2) 0.003(2)
C8 0.030(3) 0.042(3) 0.040(3) 0.002(3) 0.006(2) 0.007(3)
C19 0.039(4) 0.060(5) 0.047(4) 0.001(3) 0.008(3) -0.005(3)
C27 0.044(4) 0.043(4) 0.027(3) 0.001(2) -0.002(2) -0.007(3)
C14 0.048(4) 0.048(4) 0.037(3) -0.003(3) 0.005(3) -0.010(3)
C1 0.039(3) 0.045(4) 0.040(3) -0.001(3) 0.009(3) -0.004(3)
C20 0.038(3) 0.041(4) 0.037(3) -0.005(2) 0.006(2) -0.005(3)
C6 0.054(4) 0.060(5) 0.033(3) -0.001(3) -0.001(3) 0.024(4)
C5 0.064(5) 0.051(4) 0.032(3) 0.006(3) 0.009(3) 0.021(4)
C7 0.036(4) 0.057(4) 0.038(4) 0.002(3) 0.002(3) 0.010(3)
C11 0.030(4) 0.074(6) 0.049(4) 0.004(4) -0.003(3) -0.012(3)
C2 0.063(5) 0.046(4) 0.046(4) 0.006(3) 0.021(3) -0.008(4)
C12 0.043(4) 0.076(6) 0.044(4) 0.010(4) -0.006(3) -0.024(4)
C13 0.067(5) 0.057(5) 0.038(4) 0.005(3) -0.001(3) -0.029(4)
O2 0.062(9) 0.052(9) 0.062(10) -0.012(6) 0.007(7) -0.020(7)
O3 0.083(17) 0.083(13) 0.044(9) -0.002(8) 0.017(8) 0.024(11)
C29 0.063(5) 0.053(5) 0.046(4) -0.003(3) 0.007(3) 0.021(4)
C3 0.075(6) 0.051(5) 0.042(4) 0.004(3) 0.017(4) 0.004(4)
C28 0.054(5) 0.056(4) 0.041(4) 0.019(4) 0.005(3) 0.014(4)
C31 0.083(8) 0.048(5) 0.065(6) 0.007(4) 0.003(5) 0.014(5)
C21 0.048(5) 0.071(6) 0.071(5) -0.009(4) 0.021(4) 0.009(4)
C30 0.117(11) 0.086(8) 0.060(6) 0.001(6) 0.025(6) 0.051(8)
F2 0.092(14) 0.15(2) 0.15(2) 0.07(2) 0.002(13) 0.047(16)
F1 0.18(2) 0.107(16) 0.084(11) 0.036(11) 0.058(13) 0.017(14)
C32 0.096(16) 0.042(9) 0.074(13) -0.003(10) 0.040(12) -0.010(10)
F3 0.23(3) 0.042(9) 0.16(3) 0.031(11) 0.06(2) -0.001(12)
F2A 0.095(17) 0.098(18) 0.088(13) 0.031(12) 0.028(12) 0.052(15)
C32A 0.050(9) 0.033(10) 0.063(11) 0.012(9) 0.011(8) 0.005(8)
F1A 0.13(2) 0.101(17) 0.110(18) 0.055(15) 0.081(16) 0.019(15)
F3A 0.15(2) 0.037(7) 0.100(16) 0.009(8) 0.018(13) -0.008(8)
O3A 0.082(19) 0.059(11) 0.043(13) 0.007(10) 0.031(11) 0.005(12)
O2A 0.064(13) 0.12(3) 0.070(17) -0.040(16) -0.003(12) -0.001(15)


#----------------------------------------------------------------------------#
#                   MOLECULAR GEOMETRY                                       #
#----------------------------------------------------------------------------#

_geom_special_details            
;
 All esds (except the esd in the dihedral angle between two l.s. planes)
 are estimated using the full covariance matrix.  The cell esds are taken
 into account individually in the estimation of esds in distances, angles
 and torsion angles; correlations between esds in cell parameters are only
 used when they are defined by crystal symmetry.  An approximate (isotropic)
 treatment of cell esds is used for estimating esds involving l.s. planes.
;
loop_
_geom_bond_atom_site_label_1
_geom_bond_atom_site_label_2
_geom_bond_distance
_geom_bond_site_symmetry_2
_geom_bond_publ_flag
Ru1 N3 2.123(6) . ?
Ru1 N1 2.090(6) . ?
Ru1 N2 2.067(6) . ?
Ru1 C22 2.255(6) . ?
Ru1 C26 2.192(7) . ?
Ru1 C23 2.201(7) . ?
Ru1 C25 2.208(7) . ?
Ru1 C24 2.166(7) . ?
Ru1 C27 2.246(6) . ?
S1 O1 1.424(8) . ?
S1 O2 1.411(17) . ?
S1 O3 1.44(3) . ?
S1 C32 1.72(2) . ?
S1 C32A 1.87(3) . ?
S1 O3A 1.45(3) . ?
S1 O2A 1.42(3) . ?
N3 C15 1.419(9) . ?
N3 C16 1.362(10) . ?
N1 C9 1.368(9) . ?
N1 C1 1.338(10) . ?
N2 C10 1.424(11) . ?
N2 C8 1.392(9) . ?
N4 C18 1.348(11) . ?
N4 C19 1.351(11) . ?
N4 C21 1.476(10) . ?
C9 C4 1.418(10) . ?
C9 C8 1.417(10) . ?
C22 C23 1.417(11) . ?
C22 C27 1.409(11) . ?
C22 C28 1.515(11) . ?
C26 H26 0.93 . ?
C26 C25 1.419(11) . ?
C26 C27 1.436(11) . ?
C10 C15 1.417(11) . ?
C10 C11 1.396(11) . ?
C23 H23 0.93 . ?
C23 C24 1.411(12) . ?
C15 C14 1.382(11) . ?
C25 C24 1.428(11) . ?
C25 C29 1.509(10) . ?
C17 H17 0.93 . ?
C17 C18 1.361(10) . ?
C17 C16 1.412(10) . ?
C24 H24 0.93 . ?
C18 H18 0.93 . ?
C4 C5 1.420(12) . ?
C4 C3 1.410(13) . ?
C16 C20 1.418(10) . ?
C8 C7 1.394(10) . ?
C19 H19 0.93 . ?
C19 C20 1.351(11) . ?
C27 H27 0.93 . ?
C14 H14 0.93 . ?
C14 C13 1.391(11) . ?
C1 H1 0.93 . ?
C1 C2 1.401(11) . ?
C20 H20 0.93 . ?
C6 H6 0.93 . ?
C6 C5 1.369(14) . ?
C6 C7 1.416(12) . ?
C5 H5 0.93 . ?
C7 H7 0.93 . ?
C11 H11 0.93 . ?
C11 C12 1.392(14) . ?
C2 H2 0.93 . ?
C2 C3 1.373(13) . ?
C12 H12 0.93 . ?
C12 C13 1.361(14) . ?
C13 H13 0.93 . ?
C29 H29 0.98 . ?
C29 C31 1.515(15) . ?
C29 C30 1.530(13) . ?
C3 H3 0.93 . ?
C28 H28A 0.96 . ?
C28 H28B 0.96 . ?
C28 H28C 0.96 . ?
C31 H31A 0.96 . ?
C31 H31B 0.96 . ?
C31 H31C 0.96 . ?
C21 H21A 0.96 . ?
C21 H21B 0.96 . ?
C21 H21C 0.96 . ?
C30 H30A 0.96 . ?
C30 H30B 0.96 . ?
C30 H30C 0.96 . ?
F2 C32 1.34(3) . ?
F1 C32 1.33(3) . ?
C32 F3 1.31(3) . ?
F2A C32A 1.32(4) . ?
C32A F1A 1.35(3) . ?
C32A F3A 1.29(4) . ?

loop_
_geom_angle_atom_site_label_1
_geom_angle_atom_site_label_2
_geom_angle_atom_site_label_3
_geom_angle
_geom_angle_site_symmetry_1
_geom_angle_site_symmetry_3
_geom_angle_publ_flag
N3 Ru1 C22 92.5(2) . . ?
N3 Ru1 C26 153.0(2) . . ?
N3 Ru1 C23 94.7(3) . . ?
N3 Ru1 C25 160.3(3) . . ?
N3 Ru1 C24 122.2(3) . . ?
N3 Ru1 C27 115.9(3) . . ?
N1 Ru1 N3 93.4(2) . . ?
N1 Ru1 C22 135.8(3) . . ?
N1 Ru1 C26 90.2(2) . . ?
N1 Ru1 C23 169.5(3) . . ?
N1 Ru1 C25 104.5(3) . . ?
N1 Ru1 C24 139.3(3) . . ?
N1 Ru1 C27 103.7(2) . . ?
N2 Ru1 N3 75.7(2) . . ?
N2 Ru1 N1 78.6(2) . . ?
N2 Ru1 C22 144.9(3) . . ?
N2 Ru1 C26 131.1(3) . . ?
N2 Ru1 C23 110.0(3) . . ?
N2 Ru1 C25 99.3(3) . . ?
N2 Ru1 C24 90.9(3) . . ?
N2 Ru1 C27 167.7(3) . . ?
C26 Ru1 C22 66.9(3) . . ?
C26 Ru1 C23 79.5(3) . . ?
C26 Ru1 C25 37.6(3) . . ?
C26 Ru1 C27 37.7(3) . . ?
C23 Ru1 C22 37.1(3) . . ?
C23 Ru1 C25 68.7(3) . . ?
C23 Ru1 C27 66.6(3) . . ?
C25 Ru1 C22 80.6(3) . . ?
C25 Ru1 C27 68.4(3) . . ?
C24 Ru1 C22 67.3(3) . . ?
C24 Ru1 C26 67.4(3) . . ?
C24 Ru1 C23 37.7(3) . . ?
C24 Ru1 C25 38.1(3) . . ?
C24 Ru1 C27 79.5(3) . . ?
C27 Ru1 C22 36.5(3) . . ?
O1 S1 O3 105.9(12) . . ?
O1 S1 C32 110.1(10) . . ?
O1 S1 C32A 99.0(9) . . ?
O1 S1 O3A 128.2(13) . . ?
O2 S1 O1 107.4(10) . . ?
O2 S1 O3 118.6(15) . . ?
O2 S1 C32 104.1(12) . . ?
O3 S1 C32 110.5(14) . . ?
O3A S1 C32A 95.7(15) . . ?
O2A S1 O1 118.2(13) . . ?
O2A S1 C32A 99.6(19) . . ?
O2A S1 O3A 107.7(17) . . ?
C15 N3 Ru1 108.3(5) . . ?
C16 N3 Ru1 128.6(5) . . ?
C16 N3 C15 123.0(6) . . ?
C9 N1 Ru1 114.3(5) . . ?
C1 N1 Ru1 126.1(5) . . ?
C1 N1 C9 119.1(6) . . ?
C10 N2 Ru1 108.3(5) . . ?
C8 N2 Ru1 114.4(5) . . ?
C8 N2 C10 115.6(6) . . ?
C18 N4 C19 118.7(7) . . ?
C18 N4 C21 121.4(7) . . ?
C19 N4 C21 119.8(7) . . ?
N1 C9 C4 121.7(7) . . ?
N1 C9 C8 116.2(6) . . ?
C8 C9 C4 122.0(7) . . ?
C23 C22 Ru1 69.4(4) . . ?
C23 C22 C28 118.9(7) . . ?
C27 C22 Ru1 71.4(4) . . ?
C27 C22 C23 119.6(7) . . ?
C27 C22 C28 121.4(7) . . ?
C28 C22 Ru1 129.2(5) . . ?
Ru1 C26 H26 128.8 . . ?
C25 C26 Ru1 71.8(4) . . ?
C25 C26 H26 118.7 . . ?
C25 C26 C27 122.6(7) . . ?
C27 C26 Ru1 73.2(4) . . ?
C27 C26 H26 118.7 . . ?
C15 C10 N2 114.9(6) . . ?
C11 C10 N2 124.9(8) . . ?
C11 C10 C15 120.2(8) . . ?
Ru1 C23 H23 129.1 . . ?
C22 C23 Ru1 73.5(4) . . ?
C22 C23 H23 119.9 . . ?
C24 C23 Ru1 69.8(4) . . ?
C24 C23 C22 120.2(7) . . ?
C24 C23 H23 119.9 . . ?
C10 C15 N3 113.1(7) . . ?
C14 C15 N3 127.3(7) . . ?
C14 C15 C10 119.3(7) . . ?
C26 C25 Ru1 70.6(4) . . ?
C26 C25 C24 116.1(7) . . ?
C26 C25 C29 124.0(8) . . ?
C24 C25 Ru1 69.4(4) . . ?
C24 C25 C29 119.8(8) . . ?
C29 C25 Ru1 130.1(5) . . ?
C18 C17 H17 120 . . ?
C18 C17 C16 120.0(7) . . ?
C16 C17 H17 120 . . ?
Ru1 C24 H24 128.5 . . ?
C23 C24 Ru1 72.5(4) . . ?
C23 C24 C25 122.3(7) . . ?
C23 C24 H24 118.8 . . ?
C25 C24 Ru1 72.5(4) . . ?
C25 C24 H24 118.8 . . ?
N4 C18 C17 122.7(7) . . ?
N4 C18 H18 118.6 . . ?
C17 C18 H18 118.6 . . ?
C9 C4 C5 118.2(7) . . ?
C3 C4 C9 117.4(7) . . ?
C3 C4 C5 124.4(7) . . ?
N3 C16 C17 124.7(7) . . ?
N3 C16 C20 119.9(6) . . ?
C17 C16 C20 115.5(7) . . ?
N2 C8 C9 115.6(6) . . ?
N2 C8 C7 126.3(7) . . ?
C7 C8 C9 118.1(7) . . ?
N4 C19 H19 119.2 . . ?
C20 C19 N4 121.5(8) . . ?
C20 C19 H19 119.2 . . ?
Ru1 C27 H27 131 . . ?
C22 C27 Ru1 72.1(4) . . ?
C22 C27 C26 119.1(7) . . ?
C22 C27 H27 120.4 . . ?
C26 C27 Ru1 69.1(4) . . ?
C26 C27 H27 120.4 . . ?
C15 C14 H14 120.2 . . ?
C15 C14 C13 119.5(8) . . ?
C13 C14 H14 120.2 . . ?
N1 C1 H1 118.8 . . ?
N1 C1 C2 122.3(7) . . ?
C2 C1 H1 118.8 . . ?
C16 C20 H20 119.3 . . ?
C19 C20 C16 121.4(7) . . ?
C19 C20 H20 119.3 . . ?
C5 C6 H6 118.6 . . ?
C5 C6 C7 122.7(7) . . ?
C7 C6 H6 118.6 . . ?
C4 C5 H5 120.4 . . ?
C6 C5 C4 119.2(7) . . ?
C6 C5 H5 120.4 . . ?
C8 C7 C6 119.4(8) . . ?
C8 C7 H7 120.3 . . ?
C6 C7 H7 120.3 . . ?
C10 C11 H11 120.6 . . ?
C12 C11 C10 118.8(9) . . ?
C12 C11 H11 120.6 . . ?
C1 C2 H2 120.4 . . ?
C3 C2 C1 119.2(8) . . ?
C3 C2 H2 120.4 . . ?
C11 C12 H12 119.6 . . ?
C13 C12 C11 120.9(8) . . ?
C13 C12 H12 119.6 . . ?
C14 C13 H13 119.4 . . ?
C12 C13 C14 121.2(8) . . ?
C12 C13 H13 119.4 . . ?
C25 C29 H29 107.9 . . ?
C25 C29 C31 113.4(8) . . ?
C25 C29 C30 109.6(7) . . ?
C31 C29 H29 107.9 . . ?
C31 C29 C30 109.9(9) . . ?
C30 C29 H29 107.9 . . ?
C4 C3 H3 119.9 . . ?
C2 C3 C4 120.1(7) . . ?
C2 C3 H3 119.9 . . ?
C22 C28 H28A 109.5 . . ?
C22 C28 H28B 109.5 . . ?
C22 C28 H28C 109.5 . . ?
H28A C28 H28B 109.5 . . ?
H28A C28 H28C 109.5 . . ?
H28B C28 H28C 109.5 . . ?
C29 C31 H31A 109.5 . . ?
C29 C31 H31B 109.5 . . ?
C29 C31 H31C 109.5 . . ?
H31A C31 H31B 109.5 . . ?
H31A C31 H31C 109.5 . . ?
H31B C31 H31C 109.5 . . ?
N4 C21 H21A 109.5 . . ?
N4 C21 H21B 109.5 . . ?
N4 C21 H21C 109.5 . . ?
H21A C21 H21B 109.5 . . ?
H21A C21 H21C 109.5 . . ?
H21B C21 H21C 109.5 . . ?
C29 C30 H30A 109.5 . . ?
C29 C30 H30B 109.5 . . ?
C29 C30 H30C 109.5 . . ?
H30A C30 H30B 109.5 . . ?
H30A C30 H30C 109.5 . . ?
H30B C30 H30C 109.5 . . ?
F2 C32 S1 110.6(16) . . ?
F1 C32 S1 113.5(17) . . ?
F1 C32 F2 107(3) . . ?
F3 C32 S1 114(2) . . ?
F3 C32 F2 106(2) . . ?
F3 C32 F1 106(2) . . ?
F2A C32A S1 114(3) . . ?
F2A C32A F1A 106(2) . . ?
F1A C32A S1 108(2) . . ?
F3A C32A S1 112.1(18) . . ?
F3A C32A F2A 106(3) . . ?
F3A C32A F1A 110(3) . . ?

loop_
_geom_torsion_atom_site_label_1
_geom_torsion_atom_site_label_2
_geom_torsion_atom_site_label_3
_geom_torsion_atom_site_label_4
_geom_torsion
_geom_torsion_site_symmetry_1
_geom_torsion_site_symmetry_2
_geom_torsion_site_symmetry_3
_geom_torsion_site_symmetry_4
_geom_torsion_publ_flag
Ru1 N3 C15 C10 29.3(7) . . . . ?
Ru1 N3 C15 C14 -143.9(6) . . . . ?
Ru1 N3 C16 C17 -170.1(5) . . . . ?
Ru1 N3 C16 C20 9.1(9) . . . . ?
Ru1 N1 C9 C4 175.2(5) . . . . ?
Ru1 N1 C9 C8 -7.6(8) . . . . ?
Ru1 N1 C1 C2 -170.6(6) . . . . ?
Ru1 N2 C10 C15 -33.3(7) . . . . ?
Ru1 N2 C10 C11 144.9(7) . . . . ?
Ru1 N2 C8 C9 -8.2(8) . . . . ?
Ru1 N2 C8 C7 172.2(6) . . . . ?
Ru1 C22 C23 C24 -54.0(6) . . . . ?
Ru1 C22 C27 C26 52.4(5) . . . . ?
Ru1 C26 C25 C24 53.9(6) . . . . ?
Ru1 C26 C25 C29 -125.9(7) . . . . ?
Ru1 C26 C27 C22 -53.8(5) . . . . ?
Ru1 C23 C24 C25 -55.1(6) . . . . ?
Ru1 C25 C24 C23 55.1(6) . . . . ?
Ru1 C25 C29 C31 -65.0(11) . . . . ?
Ru1 C25 C29 C30 171.8(9) . . . . ?
N3 C15 C14 C13 175.6(7) . . . . ?
N3 C16 C20 C19 177.3(7) . . . . ?
N1 C9 C4 C5 173.7(6) . . . . ?
N1 C9 C4 C3 -4.4(10) . . . . ?
N1 C9 C8 N2 10.5(9) . . . . ?
N1 C9 C8 C7 -169.9(6) . . . . ?
N1 C1 C2 C3 -2.8(13) . . . . ?
N2 C10 C15 N3 2.0(9) . . . . ?
N2 C10 C15 C14 175.8(6) . . . . ?
N2 C10 C11 C12 -177.6(7) . . . . ?
N2 C8 C7 C6 173.8(7) . . . . ?
N4 C19 C20 C16 1.5(12) . . . . ?
C9 N1 C1 C2 1.5(11) . . . . ?
C9 C4 C5 C6 -2.3(11) . . . . ?
C9 C4 C3 C2 3.2(11) . . . . ?
C9 C8 C7 C6 -5.7(11) . . . . ?
C22 C23 C24 Ru1 55.7(6) . . . . ?
C22 C23 C24 C25 0.6(11) . . . . ?
C26 C25 C24 Ru1 -54.5(5) . . . . ?
C26 C25 C24 C23 0.6(10) . . . . ?
C26 C25 C29 C31 27.5(11) . . . . ?
C26 C25 C29 C30 -95.7(11) . . . . ?
C10 N2 C8 C9 -135.1(7) . . . . ?
C10 N2 C8 C7 45.3(10) . . . . ?
C10 C15 C14 C13 2.8(10) . . . . ?
C10 C11 C12 C13 1.2(13) . . . . ?
O1 S1 C32 F2 177(2) . . . . ?
O1 S1 C32 F1 57(2) . . . . ?
O1 S1 C32 F3 -64(2) . . . . ?
O1 S1 C32A F2A 173(2) . . . . ?
O1 S1 C32A F1A 56(2) . . . . ?
O1 S1 C32A F3A -65(2) . . . . ?
C23 C22 C27 Ru1 -51.8(5) . . . . ?
C23 C22 C27 C26 0.6(9) . . . . ?
C15 N3 C16 C17 5.7(10) . . . . ?
C15 N3 C16 C20 -175.2(6) . . . . ?
C15 C10 C11 C12 0.5(12) . . . . ?
C15 C14 C13 C12 -1.1(12) . . . . ?
C25 C26 C27 Ru1 54.5(6) . . . . ?
C25 C26 C27 C22 0.7(9) . . . . ?
C17 C16 C20 C19 -3.4(10) . . . . ?
C24 C25 C29 C31 -152.3(8) . . . . ?
C24 C25 C29 C30 84.5(12) . . . . ?
C18 N4 C19 C20 0.8(12) . . . . ?
C18 C17 C16 N3 -177.6(6) . . . . ?
C18 C17 C16 C20 3.2(10) . . . . ?
C4 C9 C8 N2 -172.3(6) . . . . ?
C4 C9 C8 C7 7.3(11) . . . . ?
C16 N3 C15 C10 -147.2(6) . . . . ?
C16 N3 C15 C14 39.6(10) . . . . ?
C16 C17 C18 N4 -1.1(11) . . . . ?
C8 N2 C10 C15 96.6(7) . . . . ?
C8 N2 C10 C11 -85.2(9) . . . . ?
C8 C9 C4 C5 -3.3(10) . . . . ?
C8 C9 C4 C3 178.5(7) . . . . ?
C19 N4 C18 C17 -1.1(11) . . . . ?
C27 C22 C23 Ru1 52.8(5) . . . . ?
C27 C22 C23 C24 -1.2(9) . . . . ?
C27 C26 C25 Ru1 -55.1(6) . . . . ?
C27 C26 C25 C24 -1.2(10) . . . . ?
C27 C26 C25 C29 178.9(7) . . . . ?
C1 N1 C9 C4 2.1(10) . . . . ?
C1 N1 C9 C8 179.3(6) . . . . ?
C1 C2 C3 C4 0.3(13) . . . . ?
C5 C4 C3 C2 -174.9(8) . . . . ?
C5 C6 C7 C8 0.3(12) . . . . ?
C7 C6 C5 C4 3.8(12) . . . . ?
C11 C10 C15 N3 -176.3(7) . . . . ?
C11 C10 C15 C14 -2.5(11) . . . . ?
C11 C12 C13 C14 -0.9(13) . . . . ?
O2 S1 C32 F2 62(2) . . . . ?
O2 S1 C32 F1 -58(2) . . . . ?
O2 S1 C32 F3 -179(2) . . . . ?
O3 S1 C32 F2 -66(3) . . . . ?
O3 S1 C32 F1 174(2) . . . . ?
O3 S1 C32 F3 53(3) . . . . ?
C29 C25 C24 Ru1 125.3(6) . . . . ?
C29 C25 C24 C23 -179.6(7) . . . . ?
C3 C4 C5 C6 175.8(8) . . . . ?
C28 C22 C23 Ru1 -124.4(6) . . . . ?
C28 C22 C23 C24 -178.3(7) . . . . ?
C28 C22 C27 Ru1 125.2(6) . . . . ?
C28 C22 C27 C26 177.7(6) . . . . ?
C21 N4 C18 C17 177.7(8) . . . . ?
C21 N4 C19 C20 -178.0(8) . . . . ?
O3A S1 C32A F2A -57(2) . . . . ?
O3A S1 C32A F1A -174(2) . . . . ?
O3A S1 C32A F3A 65(2) . . . . ?
O2A S1 C32A F2A 53(3) . . . . ?
O2A S1 C32A F1A -65(3) . . . . ?
O2A S1 C32A F3A 174(2) . . . . ?


#----------------------------------------------------------------------------#
#                       SHELX RES FILE                                       #
#----------------------------------------------------------------------------#

_shelx_res_file                  
;
TITL twin_twin1_hklf4_a.res in P2(1)/c
    twin_twin1_hklf4.res
    created by SHELXL-2018/3 at 13:53:44 on 28-Jan-2021
REM Old TITL twin_twin1_hklf4 in P2(1)/c
REM SHELXT solution in P2(1)/c: R1 0.136, Rweak 0.007, Alpha 0.044
REM <I/s> 0.000 for 0 systematic absences, Orientation as input
REM Formula found by SHELXT: C35 N4 O4 S Ru
CELL 1.54184 18.907619 11.498047 14.508102 90 100.5586 90
ZERR 4 0.000315 0.000183 0.000217 0 0.0015 0
LATT 1
SYMM -X,0.5+Y,0.5-Z
SFAC C H F N O Ru S
UNIT 128 124 12 16 12 4 4
ISOR 0.01 0.02 C32A

L.S. 10 0 0
PLAN  10
SIZE 0.049 0.154 0.22
CONF
BOND
list 4
MORE -1
BOND $H
fmap 2 53
acta
MERG 0
REM <olex2.extras>
REM <HklSrc "%.\\twin_twin1_hklf5.hkl">
REM </olex2.extras>

WGHT    0.199900    2.705900
EXTI    0.002763
BASF   0.43894
FVAR       1.53687   0.56508
RU1   6    0.224766    0.847926    0.374143    11.00000    0.03265    0.03396 =
         0.02700   -0.00086    0.00450   -0.00349
S1    7    0.432937    0.208324    0.501165    11.00000    0.04984    0.04496 =
         0.04219   -0.00426    0.01414   -0.00910
N3    4    0.237679    0.687777    0.306308    11.00000    0.03345    0.03728 =
         0.03465    0.00011    0.00160   -0.00341
N1    4    0.246916    0.947438    0.262310    11.00000    0.04506    0.03951 =
         0.02743   -0.00575    0.00598    0.00142
N2    4    0.130423    0.829087    0.277638    11.00000    0.03331    0.04442 =
         0.03514    0.00232    0.00295   -0.00341
N4    4    0.425287    0.561620    0.231168    11.00000    0.04698    0.04885 =
         0.03633   -0.00137    0.01112    0.00662
C9    1    0.191201    0.954423    0.187692    11.00000    0.04502    0.03497 =
         0.03201   -0.00098    0.00800    0.00187
C22   1    0.287932    0.784679    0.512065    11.00000    0.04191    0.04169 =
         0.02593   -0.00023    0.00125    0.00154
C26   1    0.263101    0.989632    0.471631    11.00000    0.04541    0.04087 =
         0.03000   -0.00166    0.00179   -0.00481
AFIX  43
H26   2    0.280249    1.062533    0.458746    11.00000   -1.20000
AFIX   0
C10   1    0.111129    0.709198    0.273313    11.00000    0.03409    0.06194 =
         0.03043    0.00433    0.00517   -0.00227

O1    5    0.509371    0.202942    0.524128    11.00000    0.05479    0.08216 =
         0.10388   -0.00366   -0.00634   -0.01004
C23   1    0.213227    0.767266    0.508181    11.00000    0.04962    0.04406 =
         0.02955   -0.00127    0.01013   -0.00774
AFIX  43
H23   2    0.196037    0.693775    0.519299    11.00000   -1.20000
AFIX   0
C15   1    0.169985    0.630899    0.287311    11.00000    0.03567    0.04499 =
         0.03281   -0.00121    0.00642   -0.00855
C25   1    0.188178    0.975553    0.468993    11.00000    0.04777    0.04395 =
         0.03493   -0.00491    0.00699    0.00944
C17   1    0.298775    0.545568    0.221659    11.00000    0.04548    0.04029 =
         0.03042   -0.00401    0.00457   -0.00104
AFIX  43
H17   2    0.256254    0.506282    0.198394    11.00000   -1.20000
AFIX   0
C24   1    0.164891    0.861156    0.487491    11.00000    0.04347    0.05055 =
         0.04025    0.00055    0.01577   -0.00543
AFIX  43
H24   2    0.116134    0.848088    0.485840    11.00000   -1.20000
AFIX   0
C18   1    0.362115    0.507340    0.200773    11.00000    0.04625    0.04771 =
         0.03219    0.00007    0.00484    0.00676
AFIX  43
H18   2    0.361807    0.441020    0.164007    11.00000   -1.20000
AFIX   0
C4    1    0.195127    1.025488    0.108911    11.00000    0.05980    0.03412 =
         0.03932    0.00426    0.01576    0.01366
C16   1    0.297594    0.644841    0.278628    11.00000    0.03648    0.03692 =
         0.03048    0.00346   -0.00278    0.00305
C8    1    0.130892    0.882716    0.191706    11.00000    0.03024    0.04193 =
         0.03991    0.00234    0.00591    0.00706
C19   1    0.425678    0.659067    0.283326    11.00000    0.03888    0.06018 =
         0.04697    0.00126    0.00788   -0.00471
AFIX  43
H19   2    0.468946    0.697590    0.303859    11.00000   -1.20000
AFIX   0
C27   1    0.313468    0.895717    0.493418    11.00000    0.04425    0.04346 =
         0.02732    0.00141   -0.00168   -0.00730
AFIX  43
H27   2    0.362310    0.908051    0.495193    11.00000   -1.20000
AFIX   0
C14   1    0.157018    0.512785    0.290544    11.00000    0.04826    0.04764 =
         0.03713   -0.00321    0.00509   -0.00958
AFIX  43
H14   2    0.195190    0.460608    0.302377    11.00000   -1.20000
AFIX   0
C1    1    0.305721    1.012146    0.262247    11.00000    0.03872    0.04547 =
         0.04035   -0.00122    0.00883   -0.00417
AFIX  43
H1    2    0.343960    1.005746    0.312407    11.00000   -1.20000
AFIX   0
C20   1    0.364659    0.701814    0.306328    11.00000    0.03771    0.04125 =
         0.03745   -0.00514    0.00560   -0.00503
AFIX  43
H20   2    0.366671    0.770087    0.341084    11.00000   -1.20000
AFIX   0
C6    1    0.083092    0.942078    0.031990    11.00000    0.05432    0.06044 =
         0.03298   -0.00147   -0.00073    0.02444
AFIX  43
H6    2    0.047482    0.935009   -0.021194    11.00000   -1.20000
AFIX   0
C5    1    0.138119    1.018988    0.030381    11.00000    0.06352    0.05090 =
         0.03217    0.00597    0.00948    0.02054
AFIX  43
H5    2    0.138157    1.066414   -0.021537    11.00000   -1.20000
AFIX   0
C7    1    0.078143    0.872823    0.111293    11.00000    0.03647    0.05651 =
         0.03812    0.00188    0.00157    0.01039
AFIX  43
H7    2    0.040056    0.821237    0.109720    11.00000   -1.20000
AFIX   0
C11   1    0.040715    0.667076    0.259247    11.00000    0.02958    0.07396 =
         0.04886    0.00358   -0.00292   -0.01158
AFIX  43
H11   2    0.001857    0.718025    0.249492    11.00000   -1.20000
AFIX   0
C2    1    0.311716    1.089222    0.189251    11.00000    0.06314    0.04612 =
         0.04637    0.00564    0.02061   -0.00773
AFIX  43
H2    2    0.352417    1.135526    0.192388    11.00000   -1.20000
AFIX   0
C12   1    0.029758    0.547408    0.260096    11.00000    0.04342    0.07624 =
         0.04390    0.01036   -0.00595   -0.02428
AFIX  43
H12   2   -0.016904    0.518235    0.249684    11.00000   -1.20000
AFIX   0
C13   1    0.086446    0.472513    0.275967    11.00000    0.06681    0.05657 =
         0.03760    0.00489   -0.00082   -0.02942
AFIX  43
H13   2    0.077846    0.392934    0.277090    11.00000   -1.20000
AFIX   0

PART 1
O2    5    0.409076    0.106284    0.450948    21.00000    0.06182    0.05211 =
         0.06223   -0.01215    0.00712   -0.01976
O3    5    0.408779    0.230933    0.588187    21.00000    0.08316    0.08338 =
         0.04371   -0.00232    0.01725    0.02381

PART 0
C29   1    0.133901    1.072562    0.447971    11.00000    0.06295    0.05262 =
         0.04643   -0.00293    0.00730    0.02117
AFIX  13
H29   2    0.088720    1.039012    0.414708    11.00000   -1.20000
AFIX   0
C3    1    0.256802    1.095579    0.113053    11.00000    0.07476    0.05062 =
         0.04183    0.00436    0.01726    0.00448
AFIX  43
H3    2    0.260297    1.146203    0.064094    11.00000   -1.20000
AFIX   0
C28   1    0.338201    0.681437    0.531830    11.00000    0.05436    0.05591 =
         0.04143    0.01941    0.00530    0.01361
AFIX 137
H28A  2    0.317296    0.615646    0.496139    11.00000   -1.50000
H28B  2    0.345702    0.663104    0.597457    11.00000   -1.50000
H28C  2    0.383462    0.700135    0.514419    11.00000   -1.50000
AFIX   0
C31   1    0.156400    1.167367    0.386813    11.00000    0.08299    0.04813 =
         0.06497    0.00696    0.00307    0.01445
AFIX 137
H31A  2    0.199310    1.204346    0.419361    11.00000   -1.50000
H31B  2    0.118605    1.223921    0.372809    11.00000   -1.50000
H31C  2    0.165544    1.133912    0.329514    11.00000   -1.50000
AFIX   0
C21   1    0.493483    0.515540    0.210222    11.00000    0.04756    0.07136 =
         0.07126   -0.00878    0.02104    0.00897
AFIX 137
H21A  2    0.523476    0.489844    0.267255    11.00000   -1.50000
H21B  2    0.517795    0.575563    0.182185    11.00000   -1.50000
H21C  2    0.483524    0.451246    0.167603    11.00000   -1.50000
AFIX   0
C30   1    0.119759    1.124771    0.539905    11.00000    0.11657    0.08586 =
         0.05955    0.00118    0.02506    0.05106
AFIX 137
H30A  2    0.098022    1.067137    0.573657    11.00000   -1.50000
H30B  2    0.087964    1.190154    0.526481    11.00000   -1.50000
H30C  2    0.164419    1.149776    0.577252    11.00000   -1.50000
AFIX   0

PART 1
F2    3    0.335062    0.321223    0.396641    21.00000    0.09212    0.15071 =
         0.14767    0.07329    0.00159    0.04692
F1    3    0.433248    0.309030    0.343777    21.00000    0.18019    0.10675 =
         0.08374    0.03582    0.05816    0.01733
C32   1    0.406733    0.318913    0.422105    21.00000    0.09624    0.04158 =
         0.07433   -0.00263    0.03984   -0.01025
F3    3    0.425344    0.422704    0.454740    21.00000    0.23100    0.04157 =
         0.15795    0.03131    0.05955   -0.00102
PART 2
F2A   3    0.356134    0.393730    0.426387   -21.00000    0.09507    0.09792 =
         0.08850    0.03141    0.02847    0.05246
C32A  1    0.422714    0.363069    0.462449   -21.00000    0.04960    0.03296 =
         0.06319    0.01201    0.01119    0.00460
F1A   3    0.461092    0.379033    0.393691   -21.00000    0.13416    0.10135 =
         0.11033    0.05486    0.08073    0.01903
F3A   3    0.444795    0.434525    0.530335   -21.00000    0.15175    0.03748 =
         0.10029    0.00930    0.01827   -0.00822
O3A   5    0.381999    0.214509    0.564338   -21.00000    0.08192    0.05877 =
         0.04277    0.00704    0.03120    0.00542
O2A   5    0.398095    0.152664    0.417646   -21.00000    0.06415    0.12110 =
         0.07021   -0.03982   -0.00320   -0.00070
HKLF 5


REM  twin_twin1_hklf4_a.res in P2(1)/c
REM wR2 = 0.2785, GooF = S = 1.203, Restrained GooF = 1.203 for all data
REM R1 = 0.0766 for 10974 Fo > 4sig(Fo) and 0.0818 for all 12137 data
REM 458 parameters refined using 6 restraints

END

WGHT      0.1998      2.7062

REM Highest difference peak  2.130,  deepest hole -0.974,  1-sigma level  0.200
Q1    1   0.2268  0.7017  0.3791  11.00000  0.05    0.97
Q2    1   0.2852  0.8471  0.3756  11.00000  0.05    0.89
Q3    1   0.1626  0.8404  0.3655  11.00000  0.05    0.87
Q4    1   0.2263  0.6175  0.3775  11.00000  0.05    0.79
Q5    1   0.2266  0.7680  0.3159  11.00000  0.05    0.77
Q6    1   0.2475  0.8537  0.5573  11.00000  0.05    0.75
Q7    1   0.2245  0.7625  0.4387  11.00000  0.05    0.74
Q8    1   0.1987  0.8356  0.4428  11.00000  0.05    0.73
Q9    1   0.1787  0.8595  0.3015  11.00000  0.05    0.71
Q10   1   0.3026  0.6348  0.1817  11.00000  0.05    0.70
;
_shelx_res_checksum              93202
####################################################################### 
# 
# This file contains crystal structure data downloaded from the 
# Cambridge Structural Database (CSD) hosted by the Cambridge 
# Crystallographic Data Centre (CCDC).
# 
# Full information about CCDC data access policies and citation 
# guidelines are available at http://www.ccdc.cam.ac.uk/access/V1 
# 
# Audit and citation data items may have been added by the CCDC. 
# Please retain this information to preserve the provenance of 
# this file and to allow appropriate attribution of the data. 
# 
#######################################################################

data_21MA042_PK340
_database_code_depnum_ccdc_archive 'CCDC 2251208'
loop_
_audit_author_name
_audit_author_address
'Lorraine Andrade Malaspina'
;University of Bern
Switzerland
;
_audit_update_record             
;
2023-03-23 deposited with the CCDC.	2023-07-17 downloaded from the CCDC.
;

#----------------------------------------------------------------------------#
#                   CHEMICAL INFORMATION                                     #
#----------------------------------------------------------------------------#

_chemical_formula_moiety         'C31 H32 N4 Ru, 2(F6 P), C H2 Cl2'
_chemical_formula_sum            'C32 H34 Cl2 F12 N4 P2 Ru'
_chemical_formula_weight         936.54

#----------------------------------------------------------------------------#
#                   UNIT CELL INFORMATION                                    #
#----------------------------------------------------------------------------#

_symmetry_cell_setting           monoclinic
_symmetry_space_group_name_H-M   'P 1 21/c 1'
_symmetry_space_group_name_Hall  '-P 2ybc'
_symmetry_Int_Tables_number      14
loop_
_symmetry_equiv_pos_as_xyz
'x, y, z'
'-x, y+1/2, -z+1/2'
'-x, -y, -z'
'x, -y-1/2, z-1/2'

_cell_length_a                   20.26618(17)
_cell_length_b                   10.02851(8)
_cell_length_c                   20.44489(17)
_cell_angle_alpha                90
_cell_angle_beta                 101.7636(9)
_cell_angle_gamma                90
_cell_volume                     4067.94(6)
_cell_formula_units_Z            4
_cell_measurement_temperature    173.00(10)
_cell_measurement_reflns_used    25476
_cell_measurement_theta_min      2.023
_cell_measurement_theta_max      27.844

#----------------------------------------------------------------------------#
#                   CRYSTAL INFORMATION                                      #
#----------------------------------------------------------------------------#

_exptl_crystal_description       plate
_exptl_crystal_colour            yellow
_exptl_crystal_size_max          0.316
_exptl_crystal_size_mid          0.216
_exptl_crystal_size_min          0.095
_exptl_crystal_density_diffrn    1.529
_exptl_crystal_F_000             1880
loop_
_exptl_crystal_face_index_h
_exptl_crystal_face_index_k
_exptl_crystal_face_index_l
_exptl_crystal_face_perp_dist
0 0 -1 0.0606
-1 -1 -1 0.1073
1 1 1 0.1201
0 -1 -1 0.1027
1 0 -1 0.1068
-1 0 1 0.1209
-1 1 1 0.0892
1 -1 -1 0.1271
0 -1 0 0.1108
0 1 0 0.1285
-1 -1 1 0.1537
1 -1 0 0.1137
0 1 -1 0.1321
1 -1 1 0.1193
-1 1 -1 0.0861
-1 0 0 0.086
1 0 0 0.1047
-1 0 -1 0.0402
1 0 1 0.0553
-10 -7 -21 0.0586
1 3 28 0.0798
-25 7 8 0.0956
-18 11 3 0.0902
-9 5 -23 0.0561
6 -6 24 0.095
4 -2 27 0.07

loop_
_exptl_oxdiff_crystal_face_indexfrac_h
_exptl_oxdiff_crystal_face_indexfrac_k
_exptl_oxdiff_crystal_face_indexfrac_l
_exptl_oxdiff_crystal_face_x
_exptl_oxdiff_crystal_face_y
_exptl_oxdiff_crystal_face_z
0.0012 -0.0004 -0.998 0.0019 0.0336 -0.011
-0.996 -1.0001 -0.9974 -0.0281 0.0646 0.0554
0.996 1.0001 0.9974 0.0281 -0.0646 -0.0554
0.0031 -1.0001 -0.9968 -0.0514 0.0507 0.0322
1.0002 -0.0003 -0.9974 -0.0214 0.0197 -0.0342
-1.0002 0.0003 0.9974 0.0214 -0.0197 0.0342
-1.0021 1 0.9963 0.0747 -0.0368 -0.009
1.0021 -1 -0.9963 -0.0747 0.0368 0.009
0.0019 -0.9997 0.0012 -0.0533 0.0171 0.0432
-0.0019 0.9997 -0.0012 0.0533 -0.0171 -0.0432
-0.9983 -0.9994 0.9986 -0.0319 -0.0025 0.0773
1.001 -0.9996 0.0017 -0.0766 0.0032 0.02
-0.0007 0.9993 -0.9992 0.0552 0.0164 -0.0541
0.9998 -0.9993 0.9997 -0.0785 -0.0303 0.0309
-0.9998 0.9993 -0.9997 0.0785 0.0303 -0.0309
-0.9991 -0.0001 -0.0006 0.0233 0.0139 0.0232
0.9991 0.0001 0.0006 -0.0233 -0.0139 -0.0232
-0.9979 -0.0004 -0.9986 0.0252 0.0475 0.0123
0.9979 0.0004 0.9986 -0.0252 -0.0475 -0.0123
-10.221 -6.6634 -20.6531 -0.0761 0.9512 0.2991
0.529 2.7033 27.5916 0.0778 -0.9818 0.1734
-25.1525 6.5717 7.7442 0.9224 -0.024 0.3855
-17.9911 10.9645 2.578 0.9993 -0.0253 -0.0274
-8.8467 4.7328 -23.3033 0.5043 0.8252 -0.2544
6.3052 -5.5082 23.9443 -0.4875 -0.7981 0.354
3.8504 -1.5154 27.0144 -0.2234 -0.936 0.2722


#----------------------------------------------------------------------------#
#                   ABSORPTION CORRECTION                                    #
#----------------------------------------------------------------------------#

_exptl_absorpt_coefficient_mu    0.679
_exptl_absorpt_correction_type   multi-scan
_exptl_absorpt_process_details   
;
        CrysAlisPro 1.171.41.99a (Rigaku Oxford Diffraction, 2021)
        Empirical absorption correction using spherical harmonics,
        implemented in SCALE3 ABSPACK scaling algorithm.
;
_exptl_absorpt_correction_T_min  0.86403
_exptl_absorpt_correction_T_max  1
_shelx_estimated_absorpt_T_min   0.814
_shelx_estimated_absorpt_T_max   0.938
_oxdiff_exptl_absorpt_empirical_details 
;
        Empirical correction (ABSPACK) includes:
        - Absorption correction using spherical harmonics
        - Frame scaling
;
_oxdiff_exptl_absorpt_empirical_full_max 1.138
_oxdiff_exptl_absorpt_empirical_full_min 0.84

#----------------------------------------------------------------------------#
#                   DATA COLLECTION                                          #
#----------------------------------------------------------------------------#

_diffrn_source                   'micro-focus sealed X-ray tube'
_diffrn_source_type              'SuperNova (Mo) X-ray Source'
_diffrn_ambient_temperature      173.00(10)
_diffrn_ambient_environment      N~2~
_diffrn_radiation_wavelength     0.71073
_diffrn_radiation_type           'Mo K\a'
_diffrn_radiation_monochromator  mirror
_diffrn_radiation_probe          x-ray
_diffrn_detector                 'CCD plate'
_diffrn_detector_type            Eos
_diffrn_detector_area_resol_mean 16.0965
_diffrn_orient_matrix_type       
'CrysAlisPro convention (1999,Acta A55,543-557)'
_diffrn_orient_matrix_ub_11      -0.023351
_diffrn_orient_matrix_ub_12      0.0532832
_diffrn_orient_matrix_ub_13      -0.0019523
_diffrn_orient_matrix_ub_21      -0.0138926
_diffrn_orient_matrix_ub_22      -0.0171971
_diffrn_orient_matrix_ub_23      -0.0336311
_diffrn_orient_matrix_ub_31      -0.0232449
_diffrn_orient_matrix_ub_32      -0.0432207
_diffrn_orient_matrix_ub_33      0.0109639
_diffrn_measurement_device       'four-circle diffractometer'
_diffrn_measurement_device_type  'SuperNova, Single source at offset/far, Eos'
_diffrn_measurement_method       '\w scans'
_diffrn_reflns_av_R_equivalents  0.0286
_diffrn_reflns_av_unetI/netI     0.0384
_diffrn_reflns_number            49828
_diffrn_reflns_limit_h_min       -25
_diffrn_reflns_limit_h_max       25
_diffrn_reflns_limit_k_min       -12
_diffrn_reflns_limit_k_max       12
_diffrn_reflns_limit_l_min       -26
_diffrn_reflns_limit_l_max       25
_diffrn_reflns_theta_min         2.035
_diffrn_reflns_theta_max         27.094
_diffrn_reflns_theta_full        25.242
_diffrn_measured_fraction_theta_full 1
_diffrn_measured_fraction_theta_max 0.993
_diffrn_reflns_Laue_measured_fraction_full 1
_diffrn_reflns_Laue_measured_fraction_max 0.993
_diffrn_reflns_point_group_measured_fraction_full 1
_diffrn_reflns_point_group_measured_fraction_max 0.993
_reflns_Friedel_coverage         0
_reflns_number_total             8903
_reflns_number_gt                7760
_reflns_threshold_expression     'I > 2\s(I)'
_diffrn_measurement_details      
;
        List of Runs (angles in degrees, time in seconds):
  # Type    Start    End  Width  t~exp~   \w     \q     \k     \f   Frames
#--------------------------------------------------------------------------
  1  \w     39.00 122.00   1.00   25.00    --   27.49 178.00 -30.00   83
  2  \w    -16.00  42.00   1.00   25.00    --   27.49  77.00  30.00   58
  3  \w    -15.00  83.00   1.00   25.00    --   27.49 -99.00  90.00   98
  4  \w    -16.00  42.00   1.00   25.00    --   27.49  77.00  90.00   58
  5  \w     39.00 122.00   1.00   25.00    --   27.49 178.00-120.00   83
  6  \w    -49.00  65.00   1.00   25.00    --   27.49 -57.00 -90.00  114
  7  \w    -57.00 115.00   1.00   25.00    --   27.49  19.00 -90.00  172
  8  \w    -16.00  15.00   1.00   25.00    --   27.49  77.00-120.00   31
  9  \w    -28.00 109.00   1.00   25.00    --   27.49  38.00  30.00  137
;

#----------------------------------------------------------------------------#
#                   COMPUTER PROGRAMS USED                                   #
#----------------------------------------------------------------------------#

_computing_data_collection       'CrysAlisPro 1.171.41.99a (Rigaku OD, 2021)'
_computing_cell_refinement       'CrysAlisPro 1.171.41.99a (Rigaku OD, 2021)'
_computing_data_reduction        'CrysAlisPro 1.171.41.99a (Rigaku OD, 2021)'
_computing_structure_solution    'SHELXT 2018/2 (Sheldrick, 2018)'
_computing_structure_refinement  'SHELXL 2018/3 (Sheldrick, 2015)'
_computing_molecular_graphics    'Olex2 1.3 (Dolomanov et al., 2009)'
_computing_publication_material  'Olex2 1.3 (Dolomanov et al., 2009)'

#----------------------------------------------------------------------------#
#                   STRUCTURE SOLUTION                                       #
#----------------------------------------------------------------------------#

_atom_sites_solution_primary     dual
_atom_sites_solution_hydrogens   mixed

#----------------------------------------------------------------------------#
#                   REFINEMENT INFORMATION                                   #
#----------------------------------------------------------------------------#

_shelx_SHELXL_version_number     2018/3
_refine_ls_structure_factor_coef Fsqd
_refine_ls_matrix_type           full
_refine_ls_weighting_scheme      calc
_refine_ls_weighting_details     
'w=1/[\s^2^(Fo^2^)+(0.0373P)^2^+5.1184P] where P=(Fo^2^+2Fc^2^)/3'
_refine_ls_hydrogen_treatment    mixed
_refine_ls_extinction_method     none
_refine_ls_number_reflns         8903
_refine_ls_number_parameters     533
_refine_ls_number_restraints     12
_refine_ls_R_factor_all          0.0397
_refine_ls_R_factor_gt           0.0334
_refine_ls_wR_factor_ref         0.0874
_refine_ls_wR_factor_gt          0.0836
_refine_ls_goodness_of_fit_ref   1.036
_refine_ls_restrained_S_all      1.038
_refine_ls_shift/su_max          0.001
_refine_ls_shift/su_mean         0
_refine_diff_density_max         0.831
_refine_diff_density_min         -0.692
_refine_diff_density_rms         0.066
_olex2_refinement_description    
;
        1. Fixed Uiso
 At 1.2 times of:
  All C(H) groups, All C(H,H,H,H) groups
 At 1.5 times of:
  All C(H,H,H) groups
        2. Uiso/Uaniso restraints and constraints
Cl2A \\sim Cl2: within 1.7A with sigma of 0.004 and sigma for terminal atoms of
        0.008 within 1.7A
Uanis(Cl2A) \\sim Ueq: with sigma of 0.01 and sigma for terminal atoms of 0.02
        3. Others
 Sof(H32C)=Sof(H32D)=Sof(Cl2A)=1-FVAR(1)
 Sof(Cl2)=Sof(H32A)=Sof(H32B)=FVAR(1)
 Sof(F11A)=Sof(F12A)=Sof(F10A)=Sof(F9A)=1-FVAR(2)
 Sof(F12)=Sof(F11)=Sof(F9)=Sof(F10)=FVAR(2)
        4.a Ternary CH refined with riding coordinates:
 C29(H29)
        4.b Secondary CH2 refined with riding coordinates:
 C32(H32A,H32B), C32(H32C,H32D)
        4.c Aromatic/amide H refined with riding coordinates:
 C26(H26), C14(H14), C11(H11), C27(H27), C1(H1), C24(H24), C23(H23), C17(H17),
 C12(H12), C20(H20), C7(H7), C5(H5), C19(H19), C18(H18), C3(H3), C2(H2A),
 C13(H13), C6(H6)
        4.d Idealised Me refined as rotating group:
 C28(H28A,H28B,H28C), C30(H30A,H30B,H30C), C21(H21A,H21B,H21C), C31(H31A,H31B,
 H31C)
;

#----------------------------------------------------------------------------#
#                   CONSTRAINTS AND RESTRAINTS                               #
#----------------------------------------------------------------------------#


#----------------------------------------------------------------------------#
#                   ATOMIC TYPES, COORDINATES AND THERMAL PARAMETERS         #
#----------------------------------------------------------------------------#

loop_
_atom_type_symbol
_atom_type_description
_atom_type_scat_dispersion_real
_atom_type_scat_dispersion_imag
_atom_type_scat_source
C C 0.0033 0.0016 'International Tables Vol C Tables 4.2.6.8 and 6.1.1.4'
H H 0 0 'International Tables Vol C Tables 4.2.6.8 and 6.1.1.4'
Cl Cl 0.1484 0.1585 'International Tables Vol C Tables 4.2.6.8 and 6.1.1.4'
F F 0.0171 0.0103 'International Tables Vol C Tables 4.2.6.8 and 6.1.1.4'
N N 0.0061 0.0033 'International Tables Vol C Tables 4.2.6.8 and 6.1.1.4'
P P 0.1023 0.0942 'International Tables Vol C Tables 4.2.6.8 and 6.1.1.4'
Ru Ru -1.2594 0.8363 'International Tables Vol C Tables 4.2.6.8 and 6.1.1.4'

loop_
_atom_site_label
_atom_site_type_symbol
_atom_site_fract_x
_atom_site_fract_y
_atom_site_fract_z
_atom_site_U_iso_or_equiv
_atom_site_adp_type
_atom_site_occupancy
_atom_site_site_symmetry_order
_atom_site_calc_flag
_atom_site_refinement_flags_posn
_atom_site_refinement_flags_adp
_atom_site_refinement_flags_occupancy
_atom_site_disorder_assembly
_atom_site_disorder_group
Ru1 Ru 0.80585(2) 0.63399(2) 0.57631(2) 0.02268(6) Uani 1 1 d . . . . .
P2 P 0.90578(4) 0.63116(7) 0.36696(3) 0.03356(15) Uani 1 1 d . . . . .
P1 P 0.59029(4) 0.37119(7) 0.69319(4) 0.03665(15) Uani 1 1 d . . . . .
Cl1 Cl 0.78938(4) 0.30892(9) 0.78617(5) 0.0586(2) Uani 1 1 d . . . . .
Cl2 Cl 0.92350(8) 0.4046(2) 0.84238(13) 0.0649(6) Uani 0.815(8) 1 d . U P A 1
F2 F 0.62843(9) 0.29881(18) 0.75992(9) 0.0504(4) Uani 1 1 d . . . . .
F8 F 0.83309(8) 0.61733(18) 0.38659(9) 0.0476(4) Uani 1 1 d . . . . .
F7 F 0.97809(9) 0.64468(18) 0.34951(11) 0.0568(5) Uani 1 1 d . . . . .
F12 F 0.9241(6) 0.4844(8) 0.3948(6) 0.058(2) Uani 0.69(5) 1 d . . P B 1
F5 F 0.65208(10) 0.4725(2) 0.69908(10) 0.0641(5) Uani 1 1 d . . . . .
N2 N 0.82072(10) 0.7808(2) 0.50531(10) 0.0257(4) Uani 1 1 d . . . . .
F1 F 0.55354(11) 0.4437(2) 0.62680(10) 0.0759(7) Uani 1 1 d . . . . .
F11 F 0.9350(6) 0.6847(12) 0.4430(5) 0.0563(17) Uani 0.69(5) 1 d . . P B 1
N1 N 0.70578(10) 0.67353(19) 0.53033(10) 0.0261(4) Uani 1 1 d . . . . .
N3 N 0.80197(9) 0.81543(19) 0.62782(9) 0.0250(4) Uani 1 1 d . . . . .
F4 F 0.55705(11) 0.4703(2) 0.73762(11) 0.0705(6) Uani 1 1 d . . . . .
F9 F 0.8773(7) 0.574(2) 0.2958(8) 0.072(3) Uani 0.69(5) 1 d . . P B 1
F10 F 0.8915(7) 0.7782(8) 0.3449(7) 0.067(2) Uani 0.69(5) 1 d . . P B 1
F6 F 0.62587(15) 0.2747(2) 0.65065(11) 0.0882(8) Uani 1 1 d . . . . .
F3 F 0.52921(11) 0.2716(2) 0.68877(11) 0.0823(7) Uani 1 1 d . . . . .
N4 N 0.66686(12) 0.9074(2) 0.74941(13) 0.0428(6) Uani 1 1 d . . . . .
C10 C 0.85724(11) 0.8917(2) 0.54306(12) 0.0267(5) Uani 1 1 d . . . . .
C15 C 0.84548(11) 0.9096(2) 0.60711(12) 0.0262(5) Uani 1 1 d . . . . .
C26 C 0.85524(12) 0.4669(2) 0.53529(12) 0.0297(5) Uani 1 1 d . . . . .
H26 H 0.861485 0.451715 0.491085 0.036 Uiso 1 1 calc R U . . .
C8 C 0.75615(12) 0.8222(2) 0.46385(11) 0.0278(5) Uani 1 1 d . . . . .
C14 C 0.88128(12) 1.0097(3) 0.64678(13) 0.0329(5) Uani 1 1 d . . . . .
H14 H 0.875947 1.021679 0.691499 0.04 Uiso 1 1 calc R U . . .
C11 C 0.90154(12) 0.9714(3) 0.51719(13) 0.0341(5) Uani 1 1 d . . . . .
H11 H 0.909161 0.955977 0.473489 0.041 Uiso 1 1 calc R U . . .
C27 C 0.90447(12) 0.5404(2) 0.58073(12) 0.0297(5) Uani 1 1 d . . . . .
H27 H 0.942884 0.573728 0.566076 0.036 Uiso 1 1 calc R U . . .
C16 C 0.75897(11) 0.8490(2) 0.66733(11) 0.0263(5) Uani 1 1 d . . . . .
C1 C 0.65074(12) 0.6170(2) 0.54386(13) 0.0319(5) Uani 1 1 d . . . . .
H1 H 0.655763 0.554634 0.579504 0.038 Uiso 1 1 calc R U . . .
C9 C 0.69821(12) 0.7650(2) 0.47919(11) 0.0277(5) Uani 1 1 d . . . . .
C25 C 0.79745(12) 0.4163(2) 0.55481(12) 0.0291(5) Uani 1 1 d . . . . .
C29 C 0.74257(13) 0.3401(3) 0.50757(13) 0.0348(5) Uani 1 1 d . . . . .
H29 H 0.698253 0.379844 0.511368 0.042 Uiso 1 1 calc R U . . .
C24 C 0.79023(12) 0.4420(2) 0.62196(12) 0.0295(5) Uani 1 1 d . . . . .
H24 H 0.751663 0.409434 0.636582 0.035 Uiso 1 1 calc R U . . .
C23 C 0.83888(12) 0.5143(2) 0.66634(12) 0.0309(5) Uani 1 1 d . . . . .
H23 H 0.83274 0.53006 0.710528 0.037 Uiso 1 1 calc R U . . .
C17 C 0.74467(13) 0.9810(2) 0.68527(12) 0.0320(5) Uani 1 1 d . . . . .
H17 H 0.767106 1.053606 0.669361 0.038 Uiso 1 1 calc R U . . .
C4 C 0.63362(13) 0.7990(3) 0.44116(13) 0.0364(6) Uani 1 1 d . . . . .
C12 C 0.93459(13) 1.0740(3) 0.55608(14) 0.0389(6) Uani 1 1 d . . . . .
H12 H 0.963826 1.131827 0.538531 0.047 Uiso 1 1 calc R U . . .
C20 C 0.72139(12) 0.7489(3) 0.69268(13) 0.0318(5) Uani 1 1 d . . . . .
H20 H 0.726907 0.658279 0.681421 0.038 Uiso 1 1 calc R U . . .
C22 C 0.89778(12) 0.5649(3) 0.64631(12) 0.0307(5) Uani 1 1 d . . . . .
C7 C 0.75160(14) 0.9109(3) 0.41235(13) 0.0364(6) Uani 1 1 d . . . . .
H7 H 0.791257 0.948449 0.401971 0.044 Uiso 1 1 calc R U . . .
C5 C 0.63019(15) 0.8923(3) 0.38870(14) 0.0437(7) Uani 1 1 d . . . . .
H5 H 0.58758 0.917767 0.362965 0.052 Uiso 1 1 calc R U . . .
C19 C 0.67777(14) 0.7800(3) 0.73263(15) 0.0411(6) Uani 1 1 d . . . . .
H19 H 0.654159 0.710212 0.749331 0.049 Uiso 1 1 calc R U . . .
C18 C 0.69964(14) 1.0059(3) 0.72464(14) 0.0383(6) Uani 1 1 d . . . . .
H18 H 0.69099 1.09572 0.735041 0.046 Uiso 1 1 calc R U . . .
C3 C 0.57716(13) 0.7356(3) 0.45739(15) 0.0431(7) Uani 1 1 d . . . . .
H3 H 0.533189 0.75597 0.433062 0.052 Uiso 1 1 calc R U . . .
C2 C 0.58560(13) 0.6452(3) 0.50788(15) 0.0397(6) Uani 1 1 d . . . . .
H2A H 0.547676 0.601481 0.518764 0.048 Uiso 1 1 calc R U . . .
C13 C 0.92482(13) 1.0918(3) 0.62050(14) 0.0381(6) Uani 1 1 d . . . . .
H13 H 0.948194 1.161247 0.647257 0.046 Uiso 1 1 calc R U . . .
C6 C 0.68777(15) 0.9461(3) 0.37476(14) 0.0442(7) Uani 1 1 d . . . . .
H6 H 0.684675 1.008244 0.339183 0.053 Uiso 1 1 calc R U . . .
C28 C 0.94881(14) 0.6455(3) 0.69390(14) 0.0418(6) Uani 1 1 d . . . . .
H28A H 0.97179 0.706731 0.668589 0.063 Uiso 1 1 calc R U . . .
H28B H 0.981933 0.585494 0.720575 0.063 Uiso 1 1 calc R U . . .
H28C H 0.926 0.696706 0.723586 0.063 Uiso 1 1 calc R U . . .
C30 C 0.74260(19) 0.1962(3) 0.5298(2) 0.0646(10) Uani 1 1 d . . . . .
H30A H 0.785471 0.154342 0.526349 0.097 Uiso 1 1 calc R U . . .
H30B H 0.70541 0.148463 0.50109 0.097 Uiso 1 1 calc R U . . .
H30C H 0.736939 0.192505 0.576195 0.097 Uiso 1 1 calc R U . . .
C32 C 0.87577(18) 0.2736(3) 0.8012(2) 0.0661(10) Uani 1 1 d . . . . .
H32A H 0.884834 0.191721 0.828582 0.079 Uiso 0.815(8) 1 calc R U P A 1
H32B H 0.889453 0.256673 0.758102 0.079 Uiso 0.815(8) 1 calc R U P A 1
H32C H 0.882118 0.176027 0.806554 0.079 Uiso 0.185(8) 1 calc R U P A 2
H32D H 0.893735 0.300922 0.76165 0.079 Uiso 0.185(8) 1 calc R U P A 2
C21 C 0.6193(2) 0.9398(4) 0.7932(2) 0.0681(11) Uani 1 1 d . . . . .
H21A H 0.593179 0.86015 0.799296 0.102 Uiso 1 1 calc R U . . .
H21B H 0.588606 1.010538 0.77257 0.102 Uiso 1 1 calc R U . . .
H21C H 0.644528 0.970196 0.836695 0.102 Uiso 1 1 calc R U . . .
C31 C 0.7483(2) 0.3491(5) 0.43554(17) 0.0873(16) Uani 1 1 d . . . . .
H31A H 0.744869 0.442561 0.421282 0.131 Uiso 1 1 calc R U . . .
H31B H 0.711957 0.297518 0.407905 0.131 Uiso 1 1 calc R U . . .
H31C H 0.791965 0.313011 0.430472 0.131 Uiso 1 1 calc R U . . .
H2 H 0.8408(13) 0.750(3) 0.4809(13) 0.022(7) Uiso 1 1 d . . . . .
Cl2A Cl 0.9223(4) 0.3531(14) 0.8719(8) 0.084(3) Uani 0.185(8) 1 d . U P A 2
F11A F 0.9278(15) 0.720(5) 0.429(2) 0.077(8) Uani 0.31(5) 1 d . . P B 2
F12A F 0.9289(10) 0.499(3) 0.4053(13) 0.056(5) Uani 0.31(5) 1 d . . P B 2
F10A F 0.8718(17) 0.761(3) 0.322(2) 0.088(7) Uani 0.31(5) 1 d . . P B 2
F9A F 0.878(2) 0.547(5) 0.302(2) 0.077(9) Uani 0.31(5) 1 d . . P B 2

loop_
_atom_site_aniso_label
_atom_site_aniso_U_11
_atom_site_aniso_U_22
_atom_site_aniso_U_33
_atom_site_aniso_U_23
_atom_site_aniso_U_13
_atom_site_aniso_U_12
Ru1 0.02220(9) 0.02440(10) 0.02139(9) 0.00170(7) 0.00434(7) 0.00216(7)
P2 0.0394(4) 0.0318(3) 0.0325(3) -0.0047(3) 0.0142(3) -0.0032(3)
P1 0.0366(3) 0.0362(4) 0.0356(4) 0.0007(3) 0.0037(3) -0.0077(3)
Cl1 0.0467(4) 0.0642(5) 0.0634(5) 0.0169(4) 0.0079(4) -0.0059(4)
Cl2 0.0536(7) 0.0599(10) 0.0766(12) -0.0154(9) 0.0028(7) -0.0063(6)
F2 0.0540(10) 0.0485(10) 0.0446(10) 0.0071(8) 0.0004(8) 0.0016(8)
F8 0.0376(8) 0.0608(11) 0.0476(10) -0.0055(8) 0.0163(7) -0.0044(8)
F7 0.0493(10) 0.0499(10) 0.0813(14) -0.0074(9) 0.0371(10) -0.0076(8)
F12 0.069(4) 0.030(3) 0.080(6) 0.000(3) 0.023(3) -0.003(2)
F5 0.0559(11) 0.0678(13) 0.0678(13) 0.0078(10) 0.0106(10) -0.0288(10)
N2 0.0265(10) 0.0270(10) 0.0249(10) -0.0007(8) 0.0083(8) 0.0032(8)
F1 0.0742(14) 0.0827(15) 0.0589(13) 0.0294(11) -0.0146(11) -0.0138(12)
F11 0.059(3) 0.068(4) 0.040(3) -0.019(3) 0.0063(19) -0.010(3)
N1 0.0258(9) 0.0264(10) 0.0256(10) -0.0018(8) 0.0043(8) 0.0021(8)
N3 0.0268(9) 0.0250(9) 0.0241(9) 0.0007(8) 0.0073(8) -0.0019(8)
F4 0.0661(13) 0.0726(14) 0.0769(14) -0.0080(11) 0.0240(11) 0.0200(11)
F9 0.058(4) 0.127(10) 0.028(3) -0.018(4) 0.005(2) -0.003(4)
F10 0.075(5) 0.045(2) 0.089(5) 0.021(3) 0.038(4) 0.022(3)
F6 0.137(2) 0.0724(15) 0.0611(14) -0.0150(12) 0.0353(14) 0.0214(15)
F3 0.0773(14) 0.0922(17) 0.0669(14) 0.0126(12) -0.0105(11) -0.0544(13)
N4 0.0458(13) 0.0378(12) 0.0531(15) -0.0021(11) 0.0294(12) 0.0025(10)
C10 0.0244(11) 0.0277(11) 0.0277(11) 0.0023(9) 0.0051(9) 0.0011(9)
C15 0.0242(11) 0.0275(11) 0.0270(11) 0.0036(9) 0.0055(9) 0.0002(9)
C26 0.0333(12) 0.0283(12) 0.0277(12) 0.0018(10) 0.0068(10) 0.0083(10)
C8 0.0330(12) 0.0273(11) 0.0216(11) -0.0012(9) 0.0019(9) 0.0038(9)
C14 0.0329(12) 0.0351(13) 0.0299(12) -0.0006(10) 0.0044(10) -0.0037(10)
C11 0.0313(12) 0.0383(14) 0.0354(13) 0.0063(11) 0.0138(10) -0.0004(11)
C27 0.0234(11) 0.0309(12) 0.0348(13) 0.0046(10) 0.0061(9) 0.0073(9)
C16 0.0262(11) 0.0297(12) 0.0225(11) 0.0008(9) 0.0042(9) 0.0009(9)
C1 0.0288(12) 0.0318(13) 0.0350(13) -0.0026(10) 0.0063(10) -0.0017(10)
C9 0.0308(12) 0.0257(11) 0.0249(11) -0.0028(9) 0.0018(9) 0.0038(9)
C25 0.0314(12) 0.0248(11) 0.0297(12) 0.0022(9) 0.0029(10) 0.0041(9)
C29 0.0350(13) 0.0312(13) 0.0359(14) -0.0022(11) 0.0019(11) -0.0014(10)
C24 0.0310(12) 0.0275(12) 0.0308(12) 0.0065(10) 0.0082(10) 0.0039(9)
C23 0.0343(12) 0.0324(13) 0.0245(11) 0.0072(10) 0.0028(10) 0.0073(10)
C17 0.0350(13) 0.0293(12) 0.0330(13) 0.0023(10) 0.0099(10) -0.0002(10)
C4 0.0335(13) 0.0347(14) 0.0360(14) -0.0024(11) -0.0047(11) 0.0051(11)
C12 0.0319(13) 0.0396(15) 0.0462(16) 0.0054(12) 0.0100(12) -0.0085(11)
C20 0.0334(12) 0.0296(12) 0.0347(13) 0.0001(10) 0.0125(10) -0.0006(10)
C22 0.0270(11) 0.0329(13) 0.0293(12) 0.0040(10) -0.0011(9) 0.0061(10)
C7 0.0447(15) 0.0344(13) 0.0291(13) 0.0044(11) 0.0050(11) 0.0015(11)
C5 0.0451(16) 0.0427(16) 0.0361(14) 0.0029(12) -0.0088(12) 0.0089(12)
C19 0.0429(15) 0.0356(14) 0.0508(17) 0.0046(12) 0.0235(13) -0.0009(12)
C18 0.0421(14) 0.0320(13) 0.0430(15) -0.0024(11) 0.0139(12) 0.0032(11)
C3 0.0289(13) 0.0466(16) 0.0477(16) -0.0040(13) -0.0066(12) 0.0047(12)
C2 0.0263(12) 0.0443(15) 0.0460(16) -0.0058(12) 0.0019(11) -0.0029(11)
C13 0.0308(13) 0.0390(14) 0.0431(15) -0.0012(12) 0.0043(11) -0.0105(11)
C6 0.0553(17) 0.0419(16) 0.0301(13) 0.0095(12) -0.0035(12) 0.0073(13)
C28 0.0331(13) 0.0487(16) 0.0390(15) -0.0036(12) -0.0033(11) 0.0000(12)
C30 0.070(2) 0.0299(15) 0.079(3) -0.0008(16) -0.0191(19) -0.0015(15)
C32 0.058(2) 0.0416(18) 0.091(3) -0.0038(18) -0.0027(19) 0.0092(16)
C21 0.075(2) 0.059(2) 0.088(3) -0.0058(19) 0.059(2) 0.0025(18)
C31 0.096(3) 0.127(4) 0.0352(18) -0.012(2) 0.0045(19) -0.067(3)
Cl2A 0.077(4) 0.071(5) 0.098(6) -0.042(4) 0.001(4) 0.011(3)
F11A 0.050(8) 0.095(18) 0.092(16) -0.071(13) 0.032(10) -0.030(9)
F12A 0.038(6) 0.092(13) 0.041(6) 0.032(7) 0.014(4) 0.022(7)
F10A 0.070(10) 0.086(10) 0.117(16) 0.071(10) 0.040(11) 0.021(8)
F9A 0.089(12) 0.085(11) 0.058(17) -0.042(12) 0.017(10) -0.001(7)


#----------------------------------------------------------------------------#
#                   MOLECULAR GEOMETRY                                       #
#----------------------------------------------------------------------------#

_geom_special_details            
;
 All esds (except the esd in the dihedral angle between two l.s. planes)
 are estimated using the full covariance matrix.  The cell esds are taken
 into account individually in the estimation of esds in distances, angles
 and torsion angles; correlations between esds in cell parameters are only
 used when they are defined by crystal symmetry.  An approximate (isotropic)
 treatment of cell esds is used for estimating esds involving l.s. planes.
;
loop_
_geom_bond_atom_site_label_1
_geom_bond_atom_site_label_2
_geom_bond_distance
_geom_bond_site_symmetry_2
_geom_bond_publ_flag
Ru1 N2 2.132(2) . ?
Ru1 N1 2.0921(19) . ?
Ru1 N3 2.1118(19) . ?
Ru1 C26 2.204(2) . ?
Ru1 C27 2.193(2) . ?
Ru1 C25 2.227(2) . ?
Ru1 C24 2.190(2) . ?
Ru1 C23 2.185(2) . ?
Ru1 C22 2.216(2) . ?
P2 F8 1.6098(17) . ?
P2 F7 1.5832(18) . ?
P2 F12 1.595(9) . ?
P2 F11 1.637(12) . ?
P2 F9 1.562(14) . ?
P2 F10 1.552(9) . ?
P2 F11A 1.54(3) . ?
P2 F12A 1.56(2) . ?
P2 F10A 1.66(2) . ?
P2 F9A 1.57(3) . ?
P1 F2 1.5987(18) . ?
P1 F5 1.5978(18) . ?
P1 F1 1.585(2) . ?
P1 F4 1.586(2) . ?
P1 F6 1.571(2) . ?
P1 F3 1.579(2) . ?
Cl1 C32 1.751(4) . ?
Cl2 C32 1.743(4) . ?
N2 C10 1.466(3) . ?
N2 C8 1.467(3) . ?
N2 H2 0.77(3) . ?
N1 C1 1.329(3) . ?
N1 C9 1.376(3) . ?
N3 C15 1.414(3) . ?
N3 C16 1.346(3) . ?
N4 C19 1.352(4) . ?
N4 C18 1.346(4) . ?
N4 C21 1.479(4) . ?
C10 C15 1.390(3) . ?
C10 C11 1.385(3) . ?
C15 C14 1.397(3) . ?
C26 H26 0.95 . ?
C26 C27 1.423(3) . ?
C26 C25 1.407(3) . ?
C8 C9 1.399(3) . ?
C8 C7 1.367(3) . ?
C14 H14 0.95 . ?
C14 C13 1.393(4) . ?
C11 H11 0.95 . ?
C11 C12 1.387(4) . ?
C27 H27 0.95 . ?
C27 C22 1.397(3) . ?
C16 C17 1.420(3) . ?
C16 C20 1.420(3) . ?
C1 H1 0.95 . ?
C1 C2 1.403(4) . ?
C9 C4 1.421(3) . ?
C25 C29 1.522(3) . ?
C25 C24 1.433(3) . ?
C29 H29 1 . ?
C29 C30 1.513(4) . ?
C29 C31 1.504(4) . ?
C24 H24 0.95 . ?
C24 C23 1.399(4) . ?
C23 H23 0.95 . ?
C23 C22 1.432(3) . ?
C17 H17 0.95 . ?
C17 C18 1.357(3) . ?
C4 C5 1.414(4) . ?
C4 C3 1.407(4) . ?
C12 H12 0.95 . ?
C12 C13 1.383(4) . ?
C20 H20 0.95 . ?
C20 C19 1.357(4) . ?
C22 C28 1.503(4) . ?
C7 H7 0.95 . ?
C7 C6 1.409(4) . ?
C5 H5 0.95 . ?
C5 C6 1.367(4) . ?
C19 H19 0.95 . ?
C18 H18 0.95 . ?
C3 H3 0.95 . ?
C3 C2 1.358(4) . ?
C2 H2A 0.95 . ?
C13 H13 0.95 . ?
C6 H6 0.95 . ?
C28 H28A 0.98 . ?
C28 H28B 0.98 . ?
C28 H28C 0.98 . ?
C30 H30A 0.98 . ?
C30 H30B 0.98 . ?
C30 H30C 0.98 . ?
C32 H32A 0.99 . ?
C32 H32B 0.99 . ?
C32 H32C 0.99 . ?
C32 H32D 0.99 . ?
C32 Cl2A 1.750(9) . ?
C21 H21A 0.98 . ?
C21 H21B 0.98 . ?
C21 H21C 0.98 . ?
C31 H31A 0.98 . ?
C31 H31B 0.98 . ?
C31 H31C 0.98 . ?

loop_
_geom_angle_atom_site_label_1
_geom_angle_atom_site_label_2
_geom_angle_atom_site_label_3
_geom_angle
_geom_angle_site_symmetry_1
_geom_angle_site_symmetry_3
_geom_angle_publ_flag
N2 Ru1 C26 97.35(8) . . ?
N2 Ru1 C27 93.98(8) . . ?
N2 Ru1 C25 123.95(8) . . ?
N2 Ru1 C24 161.80(9) . . ?
N2 Ru1 C23 153.06(9) . . ?
N2 Ru1 C22 116.02(8) . . ?
N1 Ru1 N2 79.73(8) . . ?
N1 Ru1 N3 85.96(7) . . ?
N1 Ru1 C26 116.56(8) . . ?
N1 Ru1 C27 153.06(8) . . ?
N1 Ru1 C25 93.96(8) . . ?
N1 Ru1 C24 98.45(8) . . ?
N1 Ru1 C23 125.81(8) . . ?
N1 Ru1 C22 163.68(8) . . ?
N3 Ru1 N2 76.66(8) . . ?
N3 Ru1 C26 155.65(8) . . ?
N3 Ru1 C27 118.32(9) . . ?
N3 Ru1 C25 159.09(8) . . ?
N3 Ru1 C24 121.43(8) . . ?
N3 Ru1 C23 95.13(8) . . ?
N3 Ru1 C22 93.38(8) . . ?
C26 Ru1 C25 37.02(9) . . ?
C26 Ru1 C22 67.73(9) . . ?
C27 Ru1 C26 37.77(9) . . ?
C27 Ru1 C25 67.73(9) . . ?
C27 Ru1 C22 36.93(9) . . ?
C24 Ru1 C26 67.05(9) . . ?
C24 Ru1 C27 79.41(9) . . ?
C24 Ru1 C25 37.86(9) . . ?
C24 Ru1 C22 68.02(9) . . ?
C23 Ru1 C26 79.51(9) . . ?
C23 Ru1 C27 67.06(9) . . ?
C23 Ru1 C25 68.02(9) . . ?
C23 Ru1 C24 37.28(9) . . ?
C23 Ru1 C22 37.96(9) . . ?
C22 Ru1 C25 80.88(9) . . ?
F8 P2 F11 87.9(5) . . ?
F8 P2 F10A 84.6(8) . . ?
F7 P2 F8 178.62(11) . . ?
F7 P2 F12 90.1(4) . . ?
F7 P2 F11 90.8(5) . . ?
F7 P2 F10A 96.3(8) . . ?
F12 P2 F8 89.4(4) . . ?
F12 P2 F11 87.2(5) . . ?
F9 P2 F8 91.0(6) . . ?
F9 P2 F7 90.3(6) . . ?
F9 P2 F12 90.4(9) . . ?
F9 P2 F11 177.4(9) . . ?
F10 P2 F8 91.6(4) . . ?
F10 P2 F7 88.8(4) . . ?
F10 P2 F12 175.6(5) . . ?
F10 P2 F11 88.5(5) . . ?
F10 P2 F9 93.9(8) . . ?
F11A P2 F8 88.3(9) . . ?
F11A P2 F7 90.6(9) . . ?
F11A P2 F12A 94.0(17) . . ?
F11A P2 F10A 91.0(12) . . ?
F11A P2 F9A 175(2) . . ?
F12A P2 F8 89.9(7) . . ?
F12A P2 F7 89.4(7) . . ?
F12A P2 F10A 172.4(13) . . ?
F12A P2 F9A 89.4(19) . . ?
F9A P2 F8 88.4(16) . . ?
F9A P2 F7 92.8(16) . . ?
F9A P2 F10A 85(2) . . ?
F5 P1 F2 89.38(10) . . ?
F1 P1 F2 179.13(12) . . ?
F1 P1 F5 89.84(11) . . ?
F1 P1 F4 91.31(13) . . ?
F4 P1 F2 89.06(11) . . ?
F4 P1 F5 88.64(12) . . ?
F6 P1 F2 89.78(12) . . ?
F6 P1 F5 89.55(14) . . ?
F6 P1 F1 89.83(14) . . ?
F6 P1 F4 177.86(15) . . ?
F6 P1 F3 91.24(15) . . ?
F3 P1 F2 89.91(11) . . ?
F3 P1 F5 178.94(13) . . ?
F3 P1 F1 90.87(12) . . ?
F3 P1 F4 90.56(14) . . ?
Ru1 N2 H2 109(2) . . ?
C10 N2 Ru1 106.98(14) . . ?
C10 N2 C8 112.60(18) . . ?
C10 N2 H2 111.9(19) . . ?
C8 N2 Ru1 110.85(14) . . ?
C8 N2 H2 105.5(19) . . ?
C1 N1 Ru1 127.10(17) . . ?
C1 N1 C9 118.3(2) . . ?
C9 N1 Ru1 114.55(15) . . ?
C15 N3 Ru1 109.70(14) . . ?
C16 N3 Ru1 127.52(15) . . ?
C16 N3 C15 122.1(2) . . ?
C19 N4 C21 121.4(3) . . ?
C18 N4 C19 118.6(2) . . ?
C18 N4 C21 119.9(3) . . ?
C15 C10 N2 115.4(2) . . ?
C11 C10 N2 122.3(2) . . ?
C11 C10 C15 122.3(2) . . ?
C10 C15 N3 115.7(2) . . ?
C10 C15 C14 118.1(2) . . ?
C14 C15 N3 126.0(2) . . ?
Ru1 C26 H26 130 . . ?
C27 C26 Ru1 70.71(13) . . ?
C27 C26 H26 119.5 . . ?
C25 C26 Ru1 72.39(14) . . ?
C25 C26 H26 119.5 . . ?
C25 C26 C27 121.0(2) . . ?
C9 C8 N2 116.4(2) . . ?
C7 C8 N2 122.8(2) . . ?
C7 C8 C9 120.8(2) . . ?
C15 C14 H14 120.1 . . ?
C13 C14 C15 119.7(2) . . ?
C13 C14 H14 120.1 . . ?
C10 C11 H11 120.5 . . ?
C10 C11 C12 119.0(2) . . ?
C12 C11 H11 120.5 . . ?
Ru1 C27 H27 129.4 . . ?
C26 C27 Ru1 71.52(13) . . ?
C26 C27 H27 119.1 . . ?
C22 C27 Ru1 72.43(13) . . ?
C22 C27 C26 121.7(2) . . ?
C22 C27 H27 119.1 . . ?
N3 C16 C17 125.4(2) . . ?
N3 C16 C20 120.2(2) . . ?
C17 C16 C20 114.3(2) . . ?
N1 C1 H1 118.5 . . ?
N1 C1 C2 123.0(2) . . ?
C2 C1 H1 118.5 . . ?
N1 C9 C8 118.4(2) . . ?
N1 C9 C4 121.6(2) . . ?
C8 C9 C4 120.0(2) . . ?
C26 C25 Ru1 70.59(14) . . ?
C26 C25 C29 123.0(2) . . ?
C26 C25 C24 117.4(2) . . ?
C29 C25 Ru1 129.35(17) . . ?
C24 C25 Ru1 69.68(13) . . ?
C24 C25 C29 119.6(2) . . ?
C25 C29 H29 107.6 . . ?
C30 C29 C25 109.5(2) . . ?
C30 C29 H29 107.6 . . ?
C31 C29 C25 113.5(2) . . ?
C31 C29 H29 107.6 . . ?
C31 C29 C30 110.8(3) . . ?
Ru1 C24 H24 129.5 . . ?
C25 C24 Ru1 72.46(13) . . ?
C25 C24 H24 119.4 . . ?
C23 C24 Ru1 71.16(14) . . ?
C23 C24 C25 121.2(2) . . ?
C23 C24 H24 119.4 . . ?
Ru1 C23 H23 129.3 . . ?
C24 C23 Ru1 71.56(13) . . ?
C24 C23 H23 119.4 . . ?
C24 C23 C22 121.1(2) . . ?
C22 C23 Ru1 72.20(13) . . ?
C22 C23 H23 119.4 . . ?
C16 C17 H17 119.3 . . ?
C18 C17 C16 121.5(2) . . ?
C18 C17 H17 119.3 . . ?
C5 C4 C9 118.1(3) . . ?
C3 C4 C9 117.7(2) . . ?
C3 C4 C5 124.2(2) . . ?
C11 C12 H12 120.1 . . ?
C13 C12 C11 119.7(2) . . ?
C13 C12 H12 120.1 . . ?
C16 C20 H20 119.3 . . ?
C19 C20 C16 121.4(2) . . ?
C19 C20 H20 119.3 . . ?
C27 C22 Ru1 70.63(13) . . ?
C27 C22 C23 117.5(2) . . ?
C27 C22 C28 121.8(2) . . ?
C23 C22 Ru1 69.84(13) . . ?
C23 C22 C28 120.6(2) . . ?
C28 C22 Ru1 128.85(18) . . ?
C8 C7 H7 120.2 . . ?
C8 C7 C6 119.6(3) . . ?
C6 C7 H7 120.2 . . ?
C4 C5 H5 119.8 . . ?
C6 C5 C4 120.5(3) . . ?
C6 C5 H5 119.8 . . ?
N4 C19 C20 122.0(2) . . ?
N4 C19 H19 119 . . ?
C20 C19 H19 119 . . ?
N4 C18 C17 122.1(2) . . ?
N4 C18 H18 118.9 . . ?
C17 C18 H18 118.9 . . ?
C4 C3 H3 120 . . ?
C2 C3 C4 119.9(2) . . ?
C2 C3 H3 120 . . ?
C1 C2 H2A 120.3 . . ?
C3 C2 C1 119.5(3) . . ?
C3 C2 H2A 120.3 . . ?
C14 C13 H13 119.5 . . ?
C12 C13 C14 121.1(2) . . ?
C12 C13 H13 119.5 . . ?
C7 C6 H6 119.5 . . ?
C5 C6 C7 121.0(3) . . ?
C5 C6 H6 119.5 . . ?
C22 C28 H28A 109.5 . . ?
C22 C28 H28B 109.5 . . ?
C22 C28 H28C 109.5 . . ?
H28A C28 H28B 109.5 . . ?
H28A C28 H28C 109.5 . . ?
H28B C28 H28C 109.5 . . ?
C29 C30 H30A 109.5 . . ?
C29 C30 H30B 109.5 . . ?
C29 C30 H30C 109.5 . . ?
H30A C30 H30B 109.5 . . ?
H30A C30 H30C 109.5 . . ?
H30B C30 H30C 109.5 . . ?
Cl1 C32 H32A 109.3 . . ?
Cl1 C32 H32B 109.3 . . ?
Cl1 C32 H32C 108.8 . . ?
Cl1 C32 H32D 108.8 . . ?
Cl2 C32 Cl1 111.6(2) . . ?
Cl2 C32 H32A 109.3 . . ?
Cl2 C32 H32B 109.3 . . ?
H32A C32 H32B 108 . . ?
H32C C32 H32D 107.7 . . ?
Cl2A C32 Cl1 113.8(3) . . ?
Cl2A C32 H32C 108.8 . . ?
Cl2A C32 H32D 108.8 . . ?
N4 C21 H21A 109.5 . . ?
N4 C21 H21B 109.5 . . ?
N4 C21 H21C 109.5 . . ?
H21A C21 H21B 109.5 . . ?
H21A C21 H21C 109.5 . . ?
H21B C21 H21C 109.5 . . ?
C29 C31 H31A 109.5 . . ?
C29 C31 H31B 109.5 . . ?
C29 C31 H31C 109.5 . . ?
H31A C31 H31B 109.5 . . ?
H31A C31 H31C 109.5 . . ?
H31B C31 H31C 109.5 . . ?

loop_
_geom_torsion_atom_site_label_1
_geom_torsion_atom_site_label_2
_geom_torsion_atom_site_label_3
_geom_torsion_atom_site_label_4
_geom_torsion
_geom_torsion_site_symmetry_1
_geom_torsion_site_symmetry_2
_geom_torsion_site_symmetry_3
_geom_torsion_site_symmetry_4
_geom_torsion_publ_flag
Ru1 N2 C10 C15 -29.3(2) . . . . ?
Ru1 N2 C10 C11 149.3(2) . . . . ?
Ru1 N2 C8 C9 2.5(2) . . . . ?
Ru1 N2 C8 C7 -176.9(2) . . . . ?
Ru1 N1 C1 C2 -176.64(19) . . . . ?
Ru1 N1 C9 C8 -0.8(3) . . . . ?
Ru1 N1 C9 C4 177.55(18) . . . . ?
Ru1 N3 C15 C10 26.7(2) . . . . ?
Ru1 N3 C15 C14 -147.5(2) . . . . ?
Ru1 N3 C16 C17 -160.66(19) . . . . ?
Ru1 N3 C16 C20 16.8(3) . . . . ?
Ru1 C26 C27 C22 54.5(2) . . . . ?
Ru1 C26 C25 C29 124.9(2) . . . . ?
Ru1 C26 C25 C24 -53.33(19) . . . . ?
Ru1 C27 C22 C23 53.49(19) . . . . ?
Ru1 C27 C22 C28 -124.4(2) . . . . ?
Ru1 C25 C29 C30 -156.7(2) . . . . ?
Ru1 C25 C29 C31 78.9(4) . . . . ?
Ru1 C25 C24 C23 -54.0(2) . . . . ?
Ru1 C24 C23 C22 -54.7(2) . . . . ?
Ru1 C23 C22 C27 -53.88(19) . . . . ?
Ru1 C23 C22 C28 124.0(2) . . . . ?
N2 C10 C15 N3 2.3(3) . . . . ?
N2 C10 C15 C14 177.0(2) . . . . ?
N2 C10 C11 C12 -179.6(2) . . . . ?
N2 C8 C9 N1 -1.2(3) . . . . ?
N2 C8 C9 C4 -179.6(2) . . . . ?
N2 C8 C7 C6 -179.9(2) . . . . ?
N1 C1 C2 C3 -1.0(4) . . . . ?
N1 C9 C4 C5 -179.0(2) . . . . ?
N1 C9 C4 C3 -0.2(4) . . . . ?
N3 C15 C14 C13 177.1(2) . . . . ?
N3 C16 C17 C18 178.9(2) . . . . ?
N3 C16 C20 C19 179.9(2) . . . . ?
C10 N2 C8 C9 -117.3(2) . . . . ?
C10 N2 C8 C7 63.3(3) . . . . ?
C10 C15 C14 C13 2.9(4) . . . . ?
C10 C11 C12 C13 2.4(4) . . . . ?
C15 N3 C16 C17 9.2(4) . . . . ?
C15 N3 C16 C20 -173.3(2) . . . . ?
C15 C10 C11 C12 -1.1(4) . . . . ?
C15 C14 C13 C12 -1.6(4) . . . . ?
C26 C27 C22 Ru1 -54.1(2) . . . . ?
C26 C27 C22 C23 -0.6(3) . . . . ?
C26 C27 C22 C28 -178.5(2) . . . . ?
C26 C25 C29 C30 112.2(3) . . . . ?
C26 C25 C29 C31 -12.2(4) . . . . ?
C26 C25 C24 Ru1 53.77(19) . . . . ?
C26 C25 C24 C23 -0.2(3) . . . . ?
C8 N2 C10 C15 92.7(2) . . . . ?
C8 N2 C10 C11 -88.7(3) . . . . ?
C8 C9 C4 C5 -0.7(4) . . . . ?
C8 C9 C4 C3 178.1(2) . . . . ?
C8 C7 C6 C5 -0.5(4) . . . . ?
C11 C10 C15 N3 -176.4(2) . . . . ?
C11 C10 C15 C14 -1.6(4) . . . . ?
C11 C12 C13 C14 -1.1(4) . . . . ?
C27 C26 C25 Ru1 53.5(2) . . . . ?
C27 C26 C25 C29 178.4(2) . . . . ?
C27 C26 C25 C24 0.1(3) . . . . ?
C16 N3 C15 C10 -144.8(2) . . . . ?
C16 N3 C15 C14 41.0(3) . . . . ?
C16 C17 C18 N4 0.8(4) . . . . ?
C16 C20 C19 N4 1.2(4) . . . . ?
C1 N1 C9 C8 -178.5(2) . . . . ?
C1 N1 C9 C4 -0.2(3) . . . . ?
C9 N1 C1 C2 0.8(4) . . . . ?
C9 C8 C7 C6 0.7(4) . . . . ?
C9 C4 C5 C6 0.9(4) . . . . ?
C9 C4 C3 C2 -0.1(4) . . . . ?
C25 C26 C27 Ru1 -54.2(2) . . . . ?
C25 C26 C27 C22 0.3(4) . . . . ?
C25 C24 C23 Ru1 54.6(2) . . . . ?
C25 C24 C23 C22 -0.1(4) . . . . ?
C29 C25 C24 Ru1 -124.6(2) . . . . ?
C29 C25 C24 C23 -178.5(2) . . . . ?
C24 C25 C29 C30 -69.6(3) . . . . ?
C24 C25 C29 C31 166.0(3) . . . . ?
C24 C23 C22 Ru1 54.4(2) . . . . ?
C24 C23 C22 C27 0.5(3) . . . . ?
C24 C23 C22 C28 178.4(2) . . . . ?
C17 C16 C20 C19 -2.3(4) . . . . ?
C4 C5 C6 C7 -0.4(5) . . . . ?
C4 C3 C2 C1 0.6(4) . . . . ?
C20 C16 C17 C18 1.4(4) . . . . ?
C7 C8 C9 N1 178.2(2) . . . . ?
C7 C8 C9 C4 -0.2(4) . . . . ?
C5 C4 C3 C2 178.7(3) . . . . ?
C19 N4 C18 C17 -2.1(4) . . . . ?
C18 N4 C19 C20 1.1(5) . . . . ?
C3 C4 C5 C6 -177.8(3) . . . . ?
C21 N4 C19 C20 -179.8(3) . . . . ?
C21 N4 C18 C17 178.8(3) . . . . ?

loop_
_geom_hbond_atom_site_label_D
_geom_hbond_atom_site_label_H
_geom_hbond_atom_site_label_A
_geom_hbond_distance_DH
_geom_hbond_distance_HA
_geom_hbond_distance_DA
_geom_hbond_angle_DHA
_geom_hbond_site_symmetry_A
_geom_hbond_publ_flag
C14 H14 F9 0.95 2.33 3.177(16) 147.7 4_576 yes
C14 H14 F9A 0.95 2.36 3.24(4) 154.6 4_576 yes
C20 H20 F5 0.95 2.47 3.123(3) 125.4 . yes
C18 H18 F2 0.95 2.51 3.414(3) 160.1 1_565 yes
C32 H32A F12 0.99 2.27 3.249(12) 170.3 4_566 yes
C32 H32C F9A 0.99 2.24 3.22(5) 168.3 4_566 yes
N2 H2 F8 0.77(3) 2.32(3) 2.982(3) 145(2) . yes
N2 H2 F11 0.77(3) 2.30(3) 3.019(13) 157(3) . yes
N2 H2 F11A 0.77(3) 2.26(4) 2.98(2) 158(3) . yes


#----------------------------------------------------------------------------#
#                       SHELX RES FILE                                       #
#----------------------------------------------------------------------------#

_smtbx_masks_special_details     ?
loop_
_smtbx_masks_void_nr
_smtbx_masks_void_average_x
_smtbx_masks_void_average_y
_smtbx_masks_void_average_z
_smtbx_masks_void_volume
_smtbx_masks_void_count_electrons
_smtbx_masks_void_content
1 0.500 0.000 0.500 274.5 76.3 ?
2 0.500 0.500 0.000 274.5 76.3 ?

_smtbx_masks_void_probe_radius   1.2
_smtbx_masks_void_truncation_radius 1.2
_shelx_res_file                  
;
TITL aaa_a.res in P2(1)/c
    aaa.res
    created by SHELXL-2018/3 at 18:54:43 on 05-Mar-2021
REM Old TITL aaa in P2(1)/c
REM SHELXT solution in P2(1)/c: R1 0.113, Rweak 0.006, Alpha 0.035
REM <I/s> 0.525 for 506 systematic absences, Orientation as input
REM Formula found by SHELXT: C34 N3 F14 P2 Cl2A Ru
CELL 0.71073 20.26618 10.02851 20.44489 90 101.7636 90
ZERR 4 0.00017 0.00008 0.00017 0 0.0009 0
LATT 1
SYMM -X,0.5+Y,0.5-Z
SFAC C H Cl F N P Ru
UNIT 128 136 8 48 16 8 4
EQIV $1 +X,1.5-Y,0.5+Z
EQIV $2 +X,1+Y,+Z
EQIV $3 +X,0.5-Y,0.5+Z
ISOR 0.01 0.02 Cl2A
SIMU 0.004 0.008 1.7 Cl2A Cl2

L.S. 40 0 0
PLAN  20
SIZE 0.095 0.216 0.316
TEMP -100
HTAB C14 F9_$1
HTAB C14 F9A_$1
HTAB C20 F5
HTAB C18 F2_$2
HTAB C32 F12_$3
HTAB C32 F9A_$3
HTAB N2 F8
HTAB N2 F11
HTAB N2 F11A
CONF
HTAB 2.0
BOND
list 4
MORE -1
BOND $H
ABIN
fmap 2 53
acta
SHEL 999.99 0.78
REM <olex2.extras>
REM <HklSrc "%.\\aaa.hkl">
REM </olex2.extras>

WGHT    0.037300    5.118400
FVAR       0.18388   0.81472   0.68981
RU1   7    0.805850    0.633987    0.576310    11.00000    0.02220    0.02440 =
         0.02139    0.00170    0.00434    0.00216
P2    6    0.905783    0.631163    0.366964    11.00000    0.03938    0.03178 =
         0.03246   -0.00467    0.01420   -0.00321
P1    6    0.590286    0.371188    0.693186    11.00000    0.03657    0.03618 =
         0.03563    0.00070    0.00366   -0.00766
CL1   3    0.789380    0.308917    0.786169    11.00000    0.04672    0.06416 =
         0.06342    0.01692    0.00788   -0.00593
PART 1
CL2   3    0.923499    0.404567    0.842375    21.00000    0.05357    0.05988 =
         0.07664   -0.01536    0.00276   -0.00628

PART 0
F2    4    0.628427    0.298808    0.759918    11.00000    0.05397    0.04855 =
         0.04460    0.00709    0.00043    0.00157

F8    4    0.833091    0.617331    0.386588    11.00000    0.03759    0.06078 =
         0.04758   -0.00546    0.01631   -0.00437
F7    4    0.978092    0.644684    0.349509    11.00000    0.04930    0.04987 =
         0.08133   -0.00744    0.03705   -0.00759
PART 1
F12   4    0.924089    0.484361    0.394836    31.00000    0.06907    0.02981 =
         0.07999    0.00014    0.02346   -0.00257

PART 0
F5    4    0.652080    0.472474    0.699077    11.00000    0.05589    0.06784 =
         0.06783    0.00782    0.01059   -0.02881

N2    5    0.820718    0.780789    0.505312    11.00000    0.02652    0.02704 =
         0.02489   -0.00071    0.00827    0.00325
F1    4    0.553537    0.443667    0.626801    11.00000    0.07422    0.08267 =
         0.05886    0.02939   -0.01460   -0.01380
PART 1
F11   4    0.934967    0.684716    0.442997    31.00000    0.05890    0.06784 =
         0.04049   -0.01943    0.00630   -0.00973

PART 0
N1    5    0.705775    0.673535    0.530329    11.00000    0.02580    0.02642 =
         0.02562   -0.00176    0.00425    0.00211
N3    5    0.801974    0.815428    0.627820    11.00000    0.02676    0.02503 =
         0.02413    0.00068    0.00726   -0.00194

F4    4    0.557051    0.470308    0.737622    11.00000    0.06611    0.07258 =
         0.07688   -0.00801    0.02400    0.01997
PART 1
F9    4    0.877305    0.573763    0.295806    31.00000    0.05822    0.12730 =
         0.02765   -0.01819    0.00491   -0.00333
F10   4    0.891469    0.778244    0.344880    31.00000    0.07486    0.04505 =
         0.08888    0.02129    0.03751    0.02214

PART 0
F6    4    0.625870    0.274707    0.650654    11.00000    0.13750    0.07239 =
         0.06108   -0.01504    0.03527    0.02137
F3    4    0.529214    0.271569    0.688770    11.00000    0.07727    0.09217 =
         0.06688    0.01260   -0.01048   -0.05439

N4    5    0.666856    0.907396    0.749413    11.00000    0.04579    0.03780 =
         0.05313   -0.00206    0.02936    0.00249
C10   1    0.857238    0.891743    0.543060    11.00000    0.02443    0.02771 =
         0.02772    0.00227    0.00507    0.00113
C15   1    0.845476    0.909580    0.607107    11.00000    0.02415    0.02749 =
         0.02697    0.00357    0.00552    0.00019
C26   1    0.855235    0.466878    0.535287    11.00000    0.03326    0.02830 =
         0.02772    0.00180    0.00678    0.00830
AFIX  43
H26   2    0.861485    0.451715    0.491085    11.00000   -1.20000
AFIX   0
C8    1    0.756146    0.822239    0.463855    11.00000    0.03304    0.02729 =
         0.02161   -0.00124    0.00193    0.00376
C14   1    0.881283    1.009697    0.646776    11.00000    0.03294    0.03509 =
         0.02993   -0.00056    0.00444   -0.00369
AFIX  43
H14   2    0.875947    1.021679    0.691499    11.00000   -1.20000
AFIX   0
C11   1    0.901535    0.971395    0.517193    11.00000    0.03134    0.03835 =
         0.03545    0.00629    0.01376   -0.00042
AFIX  43
H11   2    0.909161    0.955977    0.473489    11.00000   -1.20000
AFIX   0
C27   1    0.904467    0.540429    0.580727    11.00000    0.02338    0.03087 =
         0.03483    0.00459    0.00606    0.00725
AFIX  43
H27   2    0.942884    0.573728    0.566076    11.00000   -1.20000
AFIX   0
C16   1    0.758968    0.848987    0.667327    11.00000    0.02624    0.02970 =
         0.02249    0.00080    0.00419    0.00089
C1    1    0.650744    0.617000    0.543855    11.00000    0.02879    0.03176 =
         0.03499   -0.00256    0.00632   -0.00174
AFIX  43
H1    2    0.655763    0.554634    0.579504    11.00000   -1.20000
AFIX   0
C9    1    0.698209    0.765009    0.479193    11.00000    0.03076    0.02571 =
         0.02495   -0.00284    0.00181    0.00376
C25   1    0.797454    0.416271    0.554809    11.00000    0.03138    0.02480 =
         0.02973    0.00216    0.00293    0.00414
C29   1    0.742571    0.340095    0.507574    11.00000    0.03496    0.03119 =
         0.03594   -0.00215    0.00190   -0.00136
AFIX  13
H29   2    0.698253    0.379844    0.511368    11.00000   -1.20000
AFIX   0
C24   1    0.790227    0.442049    0.621956    11.00000    0.03102    0.02746 =
         0.03080    0.00648    0.00819    0.00385
AFIX  43
H24   2    0.751663    0.409434    0.636582    11.00000   -1.20000
AFIX   0
C23   1    0.838880    0.514308    0.666339    11.00000    0.03431    0.03240 =
         0.02447    0.00716    0.00276    0.00726
AFIX  43
H23   2    0.832740    0.530060    0.710528    11.00000   -1.20000
AFIX   0
C17   1    0.744665    0.981038    0.685266    11.00000    0.03500    0.02931 =
         0.03296    0.00229    0.00993   -0.00021
AFIX  43
H17   2    0.767106    1.053606    0.669361    11.00000   -1.20000
AFIX   0
C4    1    0.633624    0.799049    0.441163    11.00000    0.03354    0.03471 =
         0.03600   -0.00242   -0.00471    0.00514
C12   1    0.934591    1.074012    0.556075    11.00000    0.03187    0.03957 =
         0.04616    0.00541    0.00998   -0.00850
AFIX  43
H12   2    0.963826    1.131827    0.538531    11.00000   -1.20000
AFIX   0
C20   1    0.721386    0.748933    0.692678    11.00000    0.03338    0.02957 =
         0.03473    0.00013    0.01246   -0.00063
AFIX  43
H20   2    0.726907    0.658279    0.681421    11.00000   -1.20000
AFIX   0
C22   1    0.897776    0.564944    0.646313    11.00000    0.02697    0.03290 =
         0.02926    0.00396   -0.00105    0.00611
C7    1    0.751605    0.910860    0.412355    11.00000    0.04466    0.03443 =
         0.02907    0.00440    0.00504    0.00149
AFIX  43
H7    2    0.791257    0.948449    0.401971    11.00000   -1.20000
AFIX   0
C5    1    0.630190    0.892315    0.388704    11.00000    0.04511    0.04265 =
         0.03606    0.00291   -0.00882    0.00893
AFIX  43
H5    2    0.587580    0.917767    0.362965    11.00000   -1.20000
AFIX   0
C19   1    0.677766    0.780042    0.732630    11.00000    0.04290    0.03565 =
         0.05077    0.00463    0.02355   -0.00090
AFIX  43
H19   2    0.654159    0.710212    0.749331    11.00000   -1.20000
AFIX   0
C18   1    0.699639    1.005901    0.724639    11.00000    0.04209    0.03198 =
         0.04302   -0.00237    0.01385    0.00321
AFIX  43
H18   2    0.690990    1.095720    0.735041    11.00000   -1.20000
AFIX   0
C3    1    0.577162    0.735617    0.457390    11.00000    0.02891    0.04662 =
         0.04774   -0.00400   -0.00655    0.00467
AFIX  43
H3    2    0.533189    0.755970    0.433062    11.00000   -1.20000
AFIX   0
C2    1    0.585600    0.645244    0.507883    11.00000    0.02634    0.04426 =
         0.04604   -0.00577    0.00192   -0.00291
AFIX  43
H2A   2    0.547676    0.601481    0.518764    11.00000   -1.20000
AFIX   0
C13   1    0.924824    1.091840    0.620496    11.00000    0.03081    0.03899 =
         0.04311   -0.00115    0.00434   -0.01050
AFIX  43
H13   2    0.948194    1.161247    0.647257    11.00000   -1.20000
AFIX   0
C6    1    0.687772    0.946129    0.374762    11.00000    0.05528    0.04194 =
         0.03009    0.00948   -0.00354    0.00735
AFIX  43
H6    2    0.684675    1.008244    0.339183    11.00000   -1.20000
AFIX   0
C28   1    0.948814    0.645473    0.693905    11.00000    0.03311    0.04871 =
         0.03900   -0.00359   -0.00328    0.00002
AFIX 137
H28A  2    0.971790    0.706731    0.668589    11.00000   -1.50000
H28B  2    0.981933    0.585494    0.720575    11.00000   -1.50000
H28C  2    0.926000    0.696706    0.723586    11.00000   -1.50000
AFIX   0
C30   1    0.742600    0.196180    0.529755    11.00000    0.07008    0.02992 =
         0.07920   -0.00079   -0.01908   -0.00146
AFIX 137
H30A  2    0.785471    0.154342    0.526349    11.00000   -1.50000
H30B  2    0.705410    0.148463    0.501090    11.00000   -1.50000
H30C  2    0.736939    0.192505    0.576195    11.00000   -1.50000
AFIX   0

C32   1    0.875767    0.273583    0.801157    11.00000    0.05755    0.04158 =
         0.09147   -0.00379   -0.00271    0.00919
PART 1
AFIX  23
H32A  2    0.884834    0.191721    0.828582    21.00000   -1.20000
H32B  2    0.889453    0.256673    0.758102    21.00000   -1.20000
AFIX  23
PART 2
H32C  2    0.882118    0.176027    0.806554   -21.00000   -1.20000
H32D  2    0.893735    0.300922    0.761650   -21.00000   -1.20000
AFIX   0

PART 0
C21   1    0.619277    0.939805    0.793187    11.00000    0.07500    0.05923 =
         0.08802   -0.00575    0.05879    0.00254
AFIX 137
H21A  2    0.593179    0.860150    0.799296    11.00000   -1.50000
H21B  2    0.588606    1.010538    0.772570    11.00000   -1.50000
H21C  2    0.644528    0.970196    0.836695    11.00000   -1.50000
AFIX   0
C31   1    0.748343    0.349078    0.435535    11.00000    0.09567    0.12725 =
         0.03515   -0.01174    0.00446   -0.06687
AFIX 137
H31A  2    0.744869    0.442561    0.421282    11.00000   -1.50000
H31B  2    0.711957    0.297518    0.407905    11.00000   -1.50000
H31C  2    0.791965    0.313011    0.430472    11.00000   -1.50000
AFIX   0
H2    2    0.840792    0.749588    0.480888    11.00000    0.02207

PART 2
CL2A  3    0.922342    0.353074    0.871906   -21.00000    0.07693    0.07118 =
         0.09806   -0.04222    0.00064    0.01115

F11A  4    0.927753    0.719729    0.428895   -31.00000    0.05050    0.09526 =
         0.09205   -0.07072    0.03212   -0.02955
F12A  4    0.928870    0.499055    0.405283   -31.00000    0.03758    0.09186 =
         0.04051    0.03235    0.01422    0.02160
F10A  4    0.871762    0.760830    0.322330   -31.00000    0.06958    0.08567 =
         0.11684    0.07056    0.04033    0.02071
F9A   4    0.877675    0.547435    0.302117   -31.00000    0.08892    0.08506 =
         0.05847   -0.04212    0.01706   -0.00090
HKLF 4


REM  aaa_a.res in P2(1)/c
REM wR2 = 0.0874, GooF = S = 1.036, Restrained GooF = 1.038 for all data
REM R1 = 0.0334 for 7760 Fo > 4sig(Fo) and 0.0397 for all 8903 data
REM 533 parameters refined using 12 restraints

END

WGHT      0.0373      5.1181

REM Instructions for potential hydrogen bonds
HTAB C14 F9_$1
HTAB C14 F9A_$1
EQIV $4 x, -y+3/2, z-1/2
HTAB C11 Cl2A_$4
HTAB C11 F11A
HTAB C1 F5
HTAB C20 F5
HTAB C19 F5
HTAB C18 Cl1_$2
HTAB C18 F2_$2
HTAB C32 F12_$3
HTAB C32 F9A_$3
HTAB N2 F8
HTAB N2 F11
HTAB N2 F11A

REM Highest difference peak  0.831,  deepest hole -0.692,  1-sigma level  0.066
Q1    1   0.8301  0.6993  0.5821  11.00000  0.05    0.83
Q2    1   0.9375  0.3958  0.8018  11.00000  0.05    0.56
Q3    1   0.5615  0.2170  0.6669  11.00000  0.05    0.53
Q4    1   0.5345  0.4232  0.7043  11.00000  0.05    0.49
Q5    1   0.8210  0.6248  0.5432  11.00000  0.05    0.40
Q6    1   0.5789  0.9369  0.7484  11.00000  0.05    0.39
Q7    1   0.8390  0.6348  0.5546  11.00000  0.05    0.38
Q8    1   0.8726  0.2766  0.8570  11.00000  0.05    0.37
Q9    1   0.5758  0.3790  0.6049  11.00000  0.05    0.36
Q10   1   0.6054  0.3455  0.6188  11.00000  0.05    0.36
Q11   1   0.7833  0.2836  0.8225  11.00000  0.05    0.35
Q12   1   0.6176  0.3197  0.6780  11.00000  0.05    0.35
Q13   1   0.6370  0.8922  0.7147  11.00000  0.05    0.35
Q14   1   0.8442  0.9170  0.5761  11.00000  0.05    0.34
Q15   1   0.5190  0.2670  0.7000  11.00000  0.05    0.33
Q16   1   0.9173  0.2831  0.9015  11.00000  0.05    0.32
Q17   1   0.8603  0.8880  0.5818  11.00000  0.05    0.32
Q18   1   0.7654  0.2027  0.4939  11.00000  0.05    0.32
Q19   1   0.8006  0.1013  0.5748  11.00000  0.05    0.31
Q20   1   0.8559  0.9576  0.6199  11.00000  0.05    0.29
;
_shelx_res_checksum              37354
_shelx_fab_file                  
;
-26 1 1 -1.7784 -0.0386
-26 1 2 -1.2775 -0.0939
-26 1 3 1.1982 0.0520
-26 1 4 -1.0939 -0.0638
-26 1 5 1.2932 0.1038
-26 1 6 1.2782 0.1230
-26 1 7 -0.9846 0.0799
-26 1 8 2.0305 0.1134
-26 1 9 -0.7768 -0.0281
-26 1 10 1.6782 0.0883
-26 1 11 -0.0119 -0.0750
-26 2 3 -1.4904 -0.1228
-26 2 4 -2.8279 -0.0538
-26 2 5 2.2039 -0.0054
-26 2 6 -2.5767 -0.0417
-26 2 7 2.1444 0.1024
-25 0 2 -0.8824 -0.0908
-25 0 4 -1.7129 -0.1563
-25 0 6 -4.5894 -0.0199
-25 0 8 -1.9475 0.0077
-25 1 1 2.0751 0.0489
-25 1 2 2.4961 0.0802
-25 1 3 -2.2850 -0.0174
-25 1 4 3.1792 0.0690
-25 1 5 -1.7246 -0.0980
-25 1 6 -0.6295 -0.0592
-25 1 7 1.5664 -0.1116
-25 1 8 -3.3926 -0.0611
-25 1 9 1.1404 -0.0074
-25 1 10 -3.0366 -0.0805
-25 1 11 -0.2256 0.0712
-25 1 12 -0.0491 0.0643
-25 1 13 -0.5749 -0.0547
-25 1 14 1.8536 -0.0365
-25 2 1 2.4949 0.1547
-25 2 2 -0.6104 -0.0077
-25 2 3 2.0538 0.1561
-25 2 4 3.8687 0.0362
-25 2 5 -3.2260 0.0603
-25 2 6 4.1402 0.0263
-25 2 7 -2.7753 -0.0662
-25 2 8 0.6521 0.0469
-25 2 9 0.7173 -0.1858
-25 2 10 -0.4749 0.0182
-25 2 11 1.7730 0.0379
-25 2 12 -0.4187 -0.0799
-25 3 1 1.0133 0.0395
-25 3 2 -4.0221 0.0241
-25 3 3 2.4806 0.1063
-25 3 4 -1.9381 -0.0280
-25 3 5 1.5076 0.1994
-25 3 6 3.2111 -0.0398
-25 3 7 -0.8682 0.1452
-25 3 8 2.8019 -0.0201
-25 3 10 0.1943 0.1159
-25 3 11 -0.9647 -0.0202
-25 4 2 -0.9901 0.0869
-25 4 3 0.1925 -0.0322
-25 4 4 -1.9841 -0.0222
-25 4 5 0.5683 0.0720
-25 4 6 -1.6419 -0.1387
-24 0 2 -2.3003 0.0860
-24 0 4 1.2581 0.0447
-24 0 6 7.1521 -0.0437
-24 0 8 4.1807 0.0255
-24 0 10 -1.7496 -0.1023
-24 0 12 -4.1260 0.0030
-24 0 14 -0.7680 0.0590
-24 0 16 1.5314 -0.1265
-24 1 1 -1.8323 -0.0422
-24 1 2 -3.6446 -0.0479
-24 1 3 3.3753 -0.0053
-24 1 4 -5.9064 -0.0692
-24 1 5 1.9658 0.0657
-24 1 6 -0.8680 -0.0124
-24 1 7 -1.7911 0.0832
-24 1 8 4.1893 0.0042
-24 1 9 -0.9710 0.0115
-24 1 10 4.1922 0.0672
-24 1 11 0.5661 -0.0538
-24 1 12 -0.0712 -0.0209
-24 1 13 0.1600 0.0400
-24 1 14 -2.1909 0.0771
-24 1 15 -0.8512 -0.0634
-24 2 1 -3.7441 -0.1420
-24 2 2 1.2957 -0.0038
-24 2 3 -2.4188 -0.1301
-24 2 4 -4.1200 -0.0172
-24 2 5 3.6759 -0.0714
-24 2 6 -5.2586 -0.0027
-24 2 7 2.7404 0.0250
-24 2 8 -1.9386 -0.0363
-24 2 9 -0.7335 0.1487
-24 2 10 -0.0433 -0.0114
-24 2 11 -1.0150 -0.0517
-24 2 12 0.4046 0.0476
-24 2 13 0.5814 0.0016
-24 2 14 -0.0023 -0.0614
-24 3 1 -0.0967 -0.0174
-24 3 2 5.0604 -0.0455
-24 3 3 -2.2919 -0.0859
-24 3 4 2.5036 -0.0079
-24 3 5 -1.9750 -0.1454
-24 3 6 -2.4189 0.0125
-24 3 7 0.0864 -0.0981
-24 3 8 -1.9369 0.0227
-24 3 9 1.2642 0.0281
-24 3 10 -0.0566 -0.0563
-24 3 11 1.5145 0.0105
-24 3 12 -0.4209 0.0304
-24 3 13 0.8692 -0.1092
-24 3 14 -0.8525 -0.0005
-24 4 1 0.4834 0.0931
-24 4 2 0.6364 -0.0479
-24 4 3 0.8985 0.0153
-24 4 4 1.7423 0.0649
-24 4 5 0.5467 -0.0782
-24 4 6 1.8688 0.1250
-24 4 7 -0.9559 -0.0572
-24 4 8 0.6840 0.0901
-24 4 9 -2.7103 0.0676
-24 4 10 0.0256 0.0457
-24 5 1 -0.7448 0.0714
-24 5 2 -0.2722 -0.0699
-24 5 3 0.0671 0.0965
-24 5 4 -1.0621 0.0139
-24 5 5 1.4983 0.0384
-24 5 6 -1.3664 0.0865
-24 5 7 1.4400 -0.1530
-24 5 8 0.9000 0.1065
-24 5 9 -1.3182 -0.1465
-23 0 2 6.6753 -0.0769
-23 0 4 0.1507 0.0496
-23 0 6 -8.9271 0.0526
-23 0 8 -6.3894 -0.0637
-23 0 10 1.3292 0.0509
-23 0 12 4.5409 -0.0524
-23 0 14 0.8801 -0.0141
-23 0 16 -1.3621 0.1045
-23 0 18 -0.1133 -0.1467
-23 1 1 1.1632 0.0256
-23 1 2 4.1215 0.0213
-23 1 3 -4.0368 0.0068
-23 1 4 8.5824 0.0632
-23 1 5 -1.8107 -0.0212
-23 1 6 3.0538 0.0534
-23 1 7 1.6873 -0.0141
-23 1 8 -3.9754 0.0216
-23 1 9 0.3313 0.0003
-23 1 10 -4.8042 -0.0530
-23 1 11 -0.9650 0.0198
-23 1 12 -0.1177 -0.0015
-23 1 13 0.5846 -0.0354
-23 1 14 1.9362 -0.0804
-23 1 15 1.9894 0.0585
-23 1 16 0.8117 0.0227
-23 1 17 -0.5491 -0.0644
-23 2 1 4.4470 0.0949
-23 2 2 -2.4715 0.0131
-23 2 3 2.4803 0.0619
-23 2 4 3.1855 0.0071
-23 2 5 -3.2920 0.0463
-23 2 6 5.3801 -0.0173
-23 2 7 -1.8581 0.0120
-23 2 8 3.0355 0.0090
-23 2 9 0.5258 -0.0806
-23 2 10 0.7493 -0.0032
-23 2 11 -0.4435 0.0681
-23 2 12 -0.4191 -0.0130
-23 2 13 -1.5741 -0.0295
-23 2 14 -0.5889 0.0689
-23 2 15 1.2713 -0.0030
-23 2 16 -1.3620 -0.0431
-23 3 1 -1.2891 0.0121
-23 3 2 -5.3071 0.0547
-23 3 3 1.3736 0.0560
-23 3 4 -2.9380 0.0319
-23 3 5 2.1015 0.0622
-23 3 6 0.7327 0.0135
-23 3 7 1.3376 0.0330
-23 3 8 0.2653 -0.0218
-23 3 9 -0.0108 -0.0381
-23 3 10 -0.1105 -0.0015
-23 3 11 -1.5730 0.0004
-23 3 12 1.0532 -0.0546
-23 3 13 -1.7626 0.0702
-23 3 14 1.2306 0.0183
-23 3 15 -0.9771 -0.0860
-23 3 16 0.4858 -0.0087
-23 4 1 -0.1929 -0.0656
-23 4 2 0.2639 0.0018
-23 4 3 -2.2244 0.0139
-23 4 4 -0.6737 -0.0836
-23 4 5 -2.2718 0.0709
-23 4 6 -1.6022 -0.0816
-23 4 7 1.0690 0.0303
-23 4 8 -1.6096 -0.0307
-23 4 9 4.3972 -0.0526
-23 4 10 -1.0973 -0.0202
-23 4 11 1.0698 -0.0930
-23 4 12 -0.3529 -0.0048
-23 4 13 -1.4326 0.0560
-23 4 14 0.3550 -0.0028
-23 5 1 1.8892 -0.0655
-23 5 2 -0.0984 0.0252
-23 5 3 0.4015 -0.0685
-23 5 4 1.9103 -0.0154
-23 5 5 -2.6382 -0.0245
-23 5 6 2.5329 -0.0620
-23 5 7 -3.1134 0.1012
-23 5 8 -0.7287 -0.0788
-23 5 9 0.9782 0.0913
-23 5 10 -1.6538 -0.0326
-23 5 11 3.1517 -0.0887
-23 5 12 -0.8213 -0.0266
-23 5 13 1.5707 -0.0128
-23 6 6 1.5231 0.0025
-23 6 7 -2.3030 -0.0587
-23 6 8 1.4821 -0.1337
-23 6 9 -2.0082 0.1156
-23 6 10 -0.1084 -0.0564
-23 6 11 0.3186 0.0076
-22 0 2 -11.3013 0.0714
-22 0 4 -2.5177 -0.0922
-22 0 6 9.3864 -0.0145
-22 0 8 8.1756 0.0683
-22 0 10 -0.2882 -0.0418
-22 0 12 -4.0697 0.0661
-22 0 14 -0.7840 -0.0159
-22 0 16 0.8402 -0.0534
-22 0 18 -0.3990 0.1500
-22 1 1 -0.2843 -0.0103
-22 1 2 -3.3992 -0.0071
-22 1 3 4.0458 0.0102
-22 1 4 -10.5063 -0.0480
-22 1 5 1.0836 -0.0119
-22 1 6 -5.5739 -0.0501
-22 1 7 -1.5690 -0.0470
-22 1 8 2.7023 -0.0135
-22 1 9 0.5624 -0.0034
-22 1 10 4.7574 0.0342
-22 1 11 1.5480 0.0152
-22 1 12 0.6010 -0.0059
-22 1 13 -1.2265 0.0250
-22 1 14 -1.1681 0.0487
-22 1 15 -2.9771 -0.0577
-22 1 16 -0.6114 -0.0425
-22 1 17 0.5437 0.0407
-22 1 18 -0.3855 -0.1056
-22 2 1 -4.4031 -0.0379
-22 2 2 4.0725 -0.0181
-22 2 3 -2.0535 0.0050
-22 2 4 -1.0109 -0.0063
-22 2 5 2.2980 -0.0137
-22 2 6 -4.2256 0.0252
-22 2 7 0.1880 -0.0331
-22 2 8 -3.5656 0.0139
-22 2 9 -0.5014 0.0205
-22 2 10 -1.5747 0.0150
-22 2 11 2.0382 -0.0660
-22 2 12 0.2405 -0.0074
-22 2 13 2.7472 0.0573
-22 2 14 1.1722 -0.0552
-22 2 15 -1.4130 -0.0115
-22 2 16 1.7708 0.0644
-22 2 17 -1.4741 -0.0391
-22 3 1 2.5177 -0.0125
-22 3 2 4.4772 -0.0494
-22 3 3 0.0472 -0.0219
-22 3 4 2.9391 -0.0323
-22 3 5 -1.6970 0.0140
-22 3 6 1.3405 -0.0235
-22 3 7 -2.9863 0.0153
-22 3 8 1.8540 0.0154
-22 3 9 -2.0031 0.0348
-22 3 10 0.3670 0.0302
-22 3 11 1.0130 -0.0107
-22 3 12 -1.7689 0.0471
-22 3 13 2.5158 -0.0327
-22 3 14 -1.6860 -0.0343
-22 3 15 1.5349 0.0714
-22 3 16 -0.6964 0.0373
-22 3 17 -1.7943 -0.1153
-22 4 1 -0.8325 0.0265
-22 4 2 -1.4050 0.0257
-22 4 3 3.3804 -0.0388
-22 4 4 -1.0275 0.0665
-22 4 5 4.3200 -0.0513
-22 4 6 0.8708 0.0267
-22 4 7 -0.5613 -0.0049
-22 4 8 2.4739 -0.0108
-22 4 9 -5.5870 0.0255
-22 4 10 2.2980 0.0077
-22 4 11 -2.4089 0.0525
-22 4 12 0.8700 0.0275
-22 4 13 0.9220 -0.0487
-22 4 14 -0.3599 0.0050
-22 4 15 2.3999 0.0834
-22 4 16 -0.4250 0.0173
-22 5 1 -3.4392 0.0573
-22 5 2 0.9173 0.0159
-22 5 3 -1.3890 0.0366
-22 5 4 -2.7481 0.0072
-22 5 5 3.4347 0.0139
-22 5 6 -3.6991 0.0235
-22 5 7 4.7087 -0.0349
-22 5 8 0.3813 0.0403
-22 5 9 -0.2713 -0.0346
-22 5 10 1.6772 0.0030
-22 5 11 -3.6543 0.0789
-22 5 12 0.8387 0.0169
-22 5 13 -2.6083 -0.0352
-22 5 14 0.2693 0.0405
-22 5 15 -0.8137 -0.0856
-22 6 1 -1.3017 0.0631
-22 6 2 2.7757 -0.0830
-22 6 3 -2.6696 -0.0308
-22 6 4 2.4514 -0.0423
-22 6 5 -0.1886 -0.0044
-22 6 6 -2.1281 0.0308
-22 6 7 2.4630 -0.0342
-22 6 8 -1.9262 0.0926
-22 6 9 2.4937 -0.0967
-22 6 10 0.2073 -0.0066
-22 6 11 0.2620 0.0363
-22 6 12 0.3950 -0.0575
-22 6 13 -0.6241 0.0797
-22 6 14 0.5390 0.0318
-22 7 6 0.2899 0.0079
-22 7 7 -0.1073 -0.1666
-22 7 8 -1.5328 0.1511
-22 7 9 0.2411 -0.1703
-22 7 10 -0.0572 0.0144
-21 0 2 15.1994 -0.0608
-21 0 4 5.5512 0.0857
-21 0 6 -8.4170 -0.0365
-21 0 8 -9.0692 -0.0289
-21 0 10 -0.8444 0.0521
-21 0 12 2.9614 -0.0644
-21 0 14 0.4507 0.0277
-21 0 16 -0.0900 0.0022
-21 0 18 1.2343 -0.1113
-21 0 20 0.5946 0.1044
-21 1 1 -0.7163 0.0027
-21 1 2 1.2719 0.0008
-21 1 3 -3.5281 -0.0341
-21 1 4 11.1561 0.0292
-21 1 5 0.2638 0.0189
-21 1 6 7.8815 0.0212
-21 1 7 1.7738 0.0631
-21 1 8 -0.7311 -0.0051
-21 1 9 -1.5554 -0.0106
-21 1 10 -4.0515 -0.0110
-21 1 11 -2.4815 -0.0291
-21 1 12 -1.1069 0.0250
-21 1 13 1.4496 -0.0025
-21 1 14 0.1376 -0.0068
-21 1 15 3.5552 0.0472
-21 1 16 0.2439 0.0413
-21 1 17 -0.6406 -0.0297
-21 1 18 0.4445 0.0703
-21 1 19 -1.7342 -0.0090
-21 1 20 0.6161 0.0932
-21 2 1 3.6816 -0.0028
-21 2 2 -5.6619 0.0176
-21 2 3 0.9293 -0.0354
-21 2 4 -2.0685 0.0067
-21 2 5 -1.2155 -0.0036
-21 2 6 1.8574 -0.0219
-21 2 7 2.0571 0.0310
-21 2 8 3.4378 -0.0183
-21 2 9 1.0917 0.0040
-21 2 10 2.5928 -0.0169
-21 2 11 -3.2527 0.0422
-21 2 12 0.3789 0.0075
-21 2 13 -3.9612 -0.0666
-21 2 14 -1.4890 0.0277
-21 2 15 1.2120 0.0293
-21 2 16 -1.9103 -0.0687
-21 2 17 1.9720 0.0137
-21 2 18 -0.0284 -0.0340
-21 3 1 -3.0521 0.0056
-21 3 2 -2.3899 0.0355
-21 3 3 -1.6323 -0.0067
-21 3 4 -2.1654 0.0138
-21 3 5 0.6487 -0.0514
-21 3 6 -3.3166 0.0172
-21 3 7 4.1824 -0.0247
-21 3 8 -4.1508 -0.0042
-21 3 9 4.0924 -0.0189
-21 3 10 -0.7574 -0.0252
-21 3 11 -0.0134 0.0155
-21 3 12 2.5201 -0.0186
-21 3 13 -2.9563 0.0028
-21 3 14 2.1930 0.0372
-21 3 15 -2.2291 -0.0493
-21 3 16 0.6678 -0.0603
-21 3 17 1.3131 0.0993
-21 3 18 -0.5063 -0.0277
-21 4 1 2.4104 -0.0013
-21 4 2 2.3961 -0.0257
-21 4 3 -4.0954 0.0437
-21 4 4 3.0793 -0.0254
-21 4 5 -6.1767 0.0231
-21 4 6 0.2863 0.0151
-21 4 7 -0.4323 -0.0131
-21 4 8 -2.9610 0.0164
-21 4 9 5.8464 0.0025
-21 4 10 -3.1815 -0.0100
-21 4 11 3.3786 -0.0196
-21 4 12 -1.0613 -0.0399
-21 4 13 -0.0895 0.0425
-21 4 14 0.5994 -0.0000
-21 4 15 -2.2983 -0.0797
-21 4 16 0.5937 -0.0164
-21 4 17 -1.3774 0.0108
-21 4 18 0.3978 -0.0543
-21 5 1 5.0488 -0.0525
-21 5 2 -2.0047 -0.0350
-21 5 3 2.6894 -0.0202
-21 5 4 3.3511 0.0107
-21 5 5 -3.5743 -0.0135
-21 5 6 4.4247 0.0192
-21 5 7 -5.6385 -0.0152
-21 5 8 -0.1131 -0.0059
-21 5 9 -0.6106 0.0061
-21 5 10 -1.4236 0.0131
-21 5 11 3.1967 -0.0521
-21 5 12 -0.4995 -0.0109
-21 5 13 2.7941 0.0651
-21 5 14 0.0944 -0.0379
-21 5 15 1.0692 0.0540
-21 5 16 0.0118 0.0376
-21 5 17 -0.5789 -0.0643
-21 6 1 1.3938 -0.0594
-21 6 2 -4.0456 0.0246
-21 6 3 3.2223 0.0194
-21 6 4 -2.7800 -0.0113
-21 6 5 0.6638 0.0501
-21 6 6 2.5582 -0.0377
-21 6 7 -1.9193 0.0850
-21 6 8 1.7137 -0.0402
-21 6 9 -2.2625 0.0588
-21 6 10 -0.7140 0.0473
-21 6 11 -0.8483 -0.0484
-21 6 12 -0.5445 0.0440
-21 6 13 -0.1026 -0.0274
-21 6 14 0.0160 -0.0384
-21 6 15 0.7810 0.0934
-21 7 1 -0.7929 -0.1249
-21 7 2 0.3120 0.1204
-21 7 3 2.2768 -0.1192
-21 7 4 -1.8219 0.0714
-21 7 5 0.9615 0.0466
-21 7 6 0.2242 -0.0578
-21 7 7 -0.3164 0.1638
-21 7 8 1.7581 -0.1274
-21 7 9 0.2140 0.1161
-21 7 10 -0.3557 0.0618
-21 7 11 0.7398 -0.0028
-21 7 12 -0.3438 0.0803
-21 8 5 0.1376 0.0371
-21 8 6 -0.1163 0.0714
-21 8 7 -2.0739 0.1507
-21 8 8 0.8042 -0.0778
-20 0 2 -17.5920 0.0289
-20 0 4 -8.5923 -0.0526
-20 0 6 6.2791 0.0709
-20 0 8 8.5224 -0.0302
-20 0 10 1.3394 -0.0433
-20 0 12 -1.4324 0.0588
-20 0 14 0.3325 -0.0353
-20 0 16 -0.6399 0.0256
-20 0 18 -2.2654 0.0509
-20 0 20 -0.8369 -0.1256
-20 1 1 1.9708 -0.0000
-20 1 2 2.0133 -0.0007
-20 1 3 2.8021 0.0513
-20 1 4 -10.2164 -0.0198
-20 1 5 -2.1596 -0.0060
-20 1 6 -9.2582 0.0050
-20 1 7 -2.4175 -0.0350
-20 1 8 -1.3517 0.0120
-20 1 9 2.6229 0.0290
-20 1 10 2.6353 -0.0067
-20 1 11 3.7169 0.0144
-20 1 12 1.1821 -0.0295
-20 1 13 -1.3566 -0.0198
-20 1 14 0.9061 -0.0211
-20 1 15 -3.7916 -0.0155
-20 1 16 0.3871 -0.0216
-20 1 17 0.7617 0.0320
-20 1 18 -0.3814 -0.0259
-20 1 19 2.0170 0.0513
-20 1 20 -1.0576 -0.0585
-20 1 21 0.3247 0.1403
-20 2 1 -2.4699 0.0185
-20 2 2 6.4675 -0.0113
-20 2 3 0.9822 0.0250
-20 2 4 5.4640 -0.0007
-20 2 5 0.4684 0.0015
-20 2 6 1.4493 0.0141
-20 2 7 -4.6113 -0.0110
-20 2 8 -2.7062 0.0060
-20 2 9 -2.3779 0.0029
-20 2 10 -3.7821 0.0087
-20 2 11 3.9588 -0.0126
-20 2 12 -1.4450 0.0041
-20 2 13 5.0949 0.0474
-20 2 14 1.5011 -0.0041
-20 2 15 -0.8829 -0.0476
-20 2 16 1.9133 0.0496
-20 2 17 -2.5503 0.0114
-20 2 18 -0.2048 0.0207
-20 2 19 -0.4242 0.0924
-20 3 1 2.8389 0.0093
-20 3 2 -0.9892 -0.0220
-20 3 3 3.1339 0.0198
-20 3 4 0.3883 0.0075
-20 3 5 0.9684 0.0428
-20 3 6 4.9205 -0.0056
-20 3 7 -4.4131 0.0017
-20 3 8 6.4632 -0.0057
-20 3 9 -5.5749 0.0009
-20 3 10 1.2327 0.0053
-20 3 11 -1.1789 -0.0108
-20 3 12 -3.2849 -0.0075
-20 3 13 2.8826 0.0178
-20 3 14 -2.6125 -0.0243
-20 3 15 2.7232 0.0265
-20 3 16 -0.2907 0.0687
-20 3 17 -0.5776 -0.0631
-20 3 18 1.4396 -0.0119
-20 3 19 0.2914 0.0803
-20 4 1 -4.0353 0.0011
-20 4 2 -2.9846 0.0119
-20 4 3 4.3221 -0.0274
-20 4 4 -5.2384 -0.0128
-20 4 5 7.2787 0.0046
-20 4 6 -1.8103 -0.0301
-20 4 7 1.4631 0.0183
-20 4 8 2.8952 0.0047
-20 4 9 -5.0344 -0.0248
-20 4 10 3.5128 0.0138
-20 4 11 -3.4691 0.0010
-20 4 12 0.8651 0.0359
-20 4 13 -0.8058 -0.0380
-20 4 14 -0.8967 -0.0106
-20 4 15 1.3770 0.0539
-20 4 16 -0.6342 0.0120
-20 4 17 0.4541 -0.0426
-20 4 18 -0.5388 0.0373
-20 4 19 -0.9309 -0.0543
-20 5 1 -6.2727 0.0486
-20 5 2 3.0745 0.0273
-20 5 3 -3.7897 0.0214
-20 5 4 -3.5354 -0.0308
-20 5 5 3.1216 0.0200
-20 5 6 -4.3632 -0.0492
-20 5 7 5.5521 0.0315
-20 5 8 0.1573 -0.0072
-20 5 9 1.3425 -0.0110
-20 5 10 0.9914 -0.0069
-20 5 11 -1.7294 0.0248
-20 5 12 -0.1421 0.0101
-20 5 13 -1.8761 -0.0652
-20 5 14 -0.5099 0.0283
-20 5 15 -1.0292 -0.0089
-20 5 16 0.3184 -0.0457
-20 5 17 0.1238 0.0872
-20 6 1 -0.9623 0.0418
-20 6 2 5.0207 0.0154
-20 6 3 -2.9960 -0.0103
-20 6 4 2.4488 0.0256
-20 6 5 -0.9269 -0.0541
-20 6 6 -2.8806 0.0184
-20 6 7 0.7581 -0.0820
-20 6 8 -0.8585 0.0005
-20 6 9 1.1597 -0.0236
-20 6 10 1.5446 -0.0539
-20 6 11 1.1202 0.0247
-20 6 12 0.4818 -0.0162
-20 6 13 1.1155 -0.0251
-20 6 14 -0.9099 0.0411
-20 6 15 -0.3699 -0.0974
-20 6 16 -0.9195 -0.0124
-20 7 1 0.6457 0.0523
-20 7 2 -0.2675 -0.0848
-20 7 3 -2.0392 0.0473
-20 7 4 1.5845 -0.0283
-20 7 5 0.1531 -0.0417
-20 7 6 -1.2104 0.0576
-20 7 7 0.9660 -0.1040
-20 7 8 -1.9171 0.0590
-20 7 9 -0.9557 -0.0339
-20 7 10 1.1468 -0.0965
-20 7 11 -1.7451 0.0398
-20 7 12 1.0699 -0.0226
-20 7 13 0.2304 0.0469
-20 7 14 -0.3357 0.0990
-20 8 1 1.7378 0.1130
-20 8 2 0.1029 -0.0594
-20 8 3 0.1925 0.0168
-20 8 4 0.3743 -0.0568
-20 8 5 0.1943 -0.1236
-20 8 6 -0.5040 0.0117
-20 8 7 2.9683 -0.1358
-20 8 8 -1.4886 0.0458
-19 0 2 17.8931 0.0280
-19 0 4 10.6197 0.0114
-19 0 6 -3.4910 -0.0792
-19 0 8 -6.0811 0.0751
-19 0 10 -0.6514 0.0009
-19 0 12 -0.4603 -0.0433
-19 0 14 -1.7625 0.0481
-19 0 16 1.2027 -0.0300
-19 0 18 3.3872 0.0013
-19 0 20 1.0279 0.0949
-19 1 1 -3.6515 -0.0062
-19 1 2 -5.8030 0.0098
-19 1 3 -2.0391 -0.0522
-19 1 4 7.5653 0.0257
-19 1 5 4.4956 -0.0066
-19 1 6 8.9556 -0.0161
-19 1 7 3.3180 -0.0065
-19 1 8 2.9642 -0.0044
-19 1 9 -3.8061 -0.0343
-19 1 10 -0.4071 0.0090
-19 1 11 -4.9272 0.0139
-19 1 12 -0.4193 0.0105
-19 1 13 1.3302 0.0237
-19 1 14 -1.8246 0.0294
-19 1 15 3.8617 -0.0285
-19 1 16 -1.3280 -0.0040
-19 1 17 -0.8664 -0.0314
-19 1 18 0.2820 -0.0078
-19 1 19 -2.0591 -0.0623
-19 1 20 1.8412 0.0163
-19 1 21 -0.3113 -0.1067
-19 1 22 0.4469 -0.0476
-19 2 1 0.9032 -0.0203
-19 2 2 -5.7446 0.0022
-19 2 3 -3.5430 0.0042
-19 2 4 -8.5683 -0.0099
-19 2 5 -0.1217 0.0096
-19 2 6 -5.3419 -0.0068
-19 2 7 7.1920 -0.0100
-19 2 8 1.3769 0.0104
-19 2 9 3.9680 -0.0150
-19 2 10 4.8227 0.0036
-19 2 11 -4.3902 -0.0052
-19 2 12 2.6663 -0.0135
-19 2 13 -6.0045 -0.0102
-19 2 14 -1.2787 -0.0032
-19 2 15 0.6858 0.0542
-19 2 16 -1.8680 -0.0202
-19 2 17 3.0199 -0.0321
-19 2 18 0.1114 -0.0046
-19 2 19 0.9154 -0.0594
-19 2 20 1.6518 0.0100
-19 3 1 -2.2389 -0.0203
-19 3 2 5.4289 0.0125
-19 3 3 -4.3694 -0.0146
-19 3 4 2.3749 -0.0185
-19 3 5 -2.8027 -0.0093
-19 3 6 -6.0157 0.0009
-19 3 7 3.6601 0.0250
-19 3 8 -8.5576 0.0081
-19 3 9 6.1658 0.0067
-19 3 10 -1.6444 0.0078
-19 3 11 2.4246 -0.0009
-19 3 12 3.9317 0.0157
-19 3 13 -2.1519 -0.0272
-19 3 14 2.7070 0.0051
-19 3 15 -2.7161 -0.0057
-19 3 16 -0.3386 -0.0584
-19 3 17 -0.0893 0.0248
-19 3 18 -2.0650 0.0471
-19 3 19 -0.7273 -0.0808
-19 3 20 -1.6759 0.0609
-19 4 1 5.1592 -0.0157
-19 4 2 3.0508 -0.0049
-19 4 3 -4.1634 0.0051
-19 4 4 7.2053 0.0276
-19 4 5 -7.2454 -0.0204
-19 4 6 3.4760 0.0228
-19 4 7 -2.0652 -0.0107
-19 4 8 -2.3906 -0.0266
-19 4 9 3.2728 0.0364
-19 4 10 -3.3651 -0.0061
-19 4 11 2.4283 0.0007
-19 4 12 -0.4737 -0.0209
-19 4 13 1.5138 0.0303
-19 4 14 0.9327 0.0180
-19 4 15 0.2019 -0.0230
-19 4 16 0.2664 -0.0099
-19 4 17 0.9410 0.0562
-19 4 18 0.4183 -0.0366
-19 4 19 0.9182 0.0439
-19 4 20 -0.2104 0.1586
-19 5 1 6.7179 -0.0389
-19 5 2 -3.8648 -0.0044
-19 5 3 4.1626 -0.0274
-19 5 4 3.2530 0.0418
-19 5 5 -2.3624 -0.0245
-19 5 6 3.4593 0.0530
-19 5 7 -4.3486 -0.0189
-19 5 8 -0.5884 -0.0050
-19 5 9 -1.4946 0.0303
-19 5 10 -0.5008 -0.0121
-19 5 11 -0.2976 -0.0106
-19 5 12 0.9854 -0.0060
-19 5 13 0.1181 0.0426
-19 5 14 0.8934 -0.0124
-19 5 15 0.8051 -0.0275
-19 5 16 -0.8093 0.0590
-19 5 17 0.6606 -0.0906
-19 5 18 -1.3862 -0.0929
-19 6 1 0.2469 -0.0169
-19 6 2 -5.4406 -0.0219
-19 6 3 2.0383 0.0040
-19 6 4 -1.2995 -0.0033
-19 6 5 0.7817 0.0263
-19 6 6 3.2683 0.0081
-19 6 7 0.6584 0.0476
-19 6 8 -0.3830 0.0120
-19 6 9 0.6445 0.0042
-19 6 10 -2.6028 0.0353
-19 6 11 -0.8816 0.0095
-19 6 12 -0.3302 -0.0089
-19 6 13 -2.1829 0.0447
-19 6 14 1.8698 -0.0399
-19 6 15 -0.3611 0.0812
-19 6 16 1.2492 0.0061
-19 6 17 0.5954 -0.1313
-19 7 1 0.0867 0.0069
-19 7 2 -0.0621 0.0257
-19 7 3 1.4332 0.0019
-19 7 4 -1.1789 0.0005
-19 7 5 -1.8385 0.0127
-19 7 6 2.4469 -0.0175
-19 7 7 -1.8186 0.0296
-19 7 8 2.0913 0.0066
-19 7 9 1.7688 -0.0296
-19 7 10 -2.0810 0.0778
-19 7 11 2.8732 -0.0413
-19 7 12 -2.0111 -0.0331
-19 7 13 -0.3430 -0.0222
-19 7 14 0.2459 -0.0611
-19 7 15 -1.6503 0.1154
-19 7 16 1.2880 0.0407
-19 8 1 -1.2598 -0.0472
-19 8 2 -0.7327 -0.0036
-19 8 3 0.3799 0.0666
-19 8 4 -0.5876 -0.0518
-19 8 5 -0.5273 0.1424
-19 8 6 1.1559 -0.0577
-19 8 7 -3.6693 0.0679
-19 8 8 2.1867 -0.0034
-19 8 9 -2.3943 -0.0878
-19 8 10 -0.1296 0.0525
-19 9 1 0.8271 -0.0104
-19 9 2 -0.2513 0.0411
-19 9 3 0.9523 -0.0318
-19 9 4 -0.8435 -0.1936
-18 0 2 -15.6537 -0.0922
-18 0 4 -10.5089 0.0300
-18 0 6 0.6603 0.0643
-18 0 8 1.6312 -0.0895
-18 0 10 -1.3749 0.0555
-18 0 12 2.6213 0.0096
-18 0 14 3.7209 -0.0565
-18 0 16 -1.6524 0.0276
-18 0 18 -4.5158 -0.0285
-18 0 20 -1.1786 -0.0315
-18 0 22 1.7549 -0.0505
-18 1 1 5.6907 0.0217
-18 1 2 9.2246 -0.0266
-18 1 3 1.0960 0.0362
-18 1 4 -3.3382 -0.0374
-18 1 5 -7.1257 0.0038
-18 1 6 -6.4734 0.0197
-18 1 7 -4.0694 0.0307
-18 1 8 -3.6695 -0.0070
-18 1 9 5.1357 0.0210
-18 1 10 -2.5749 0.0017
-18 1 11 5.7319 -0.0316
-18 1 12 -1.2941 0.0161
-18 1 13 -1.6068 -0.0055
-18 1 14 2.5684 -0.0283
-18 1 15 -3.7627 0.0592
-18 1 16 2.4758 0.0251
-18 1 17 1.0191 0.0134
-18 1 18 -0.2621 0.0227
-18 1 19 1.8906 0.0449
-18 1 20 -2.8549 0.0146
-18 1 21 0.2013 0.0439
-18 1 22 -0.7325 0.1136
-18 2 1 0.9593 0.0221
-18 2 2 3.2303 0.0042
-18 2 3 6.4123 -0.0279
-18 2 4 10.8764 0.0160
-18 2 5 -0.0451 -0.0167
-18 2 6 9.3250 -0.0001
-18 2 7 -9.4882 0.0174
-18 2 8 0.5382 -0.0182
-18 2 9 -5.2457 0.0115
-18 2 10 -5.2043 -0.0123
-18 2 11 4.7970 0.0086
-18 2 12 -3.6546 0.0132
-18 2 13 6.4874 -0.0211
-18 2 14 0.7986 -0.0035
-18 2 15 -0.7133 -0.0404
-18 2 16 1.6692 0.0003
-18 2 17 -3.0328 0.0407
-18 2 18 0.1958 0.0006
-18 2 19 -0.6679 0.0197
-18 2 20 -1.3056 -0.0124
-18 2 21 0.8257 -0.0019
-18 2 22 -1.8340 0.0122
-18 2 23 1.1079 -0.1173
-18 3 1 1.5390 0.0177
-18 3 2 -10.3340 -0.0033
-18 3 3 5.0567 -0.0013
-18 3 4 -5.8081 0.0172
-18 3 5 4.3306 -0.0170
-18 3 6 6.4452 -0.0082
-18 3 7 -2.2969 -0.0285
-18 3 8 9.9896 -0.0034
-18 3 9 -5.9382 -0.0015
-18 3 10 1.8145 -0.0070
-18 3 11 -3.6079 0.0109
-18 3 12 -4.1679 -0.0074
-18 3 13 0.8518 0.0235
-18 3 14 -2.2579 0.0082
-18 3 15 2.1845 -0.0123
-18 3 16 0.9477 0.0353
-18 3 17 0.5675 0.0022
-18 3 18 1.8830 -0.0581
-18 3 19 1.1943 0.0524
-18 3 20 1.0456 -0.0524
-18 3 21 -0.0804 0.0467
-18 4 1 -5.4413 0.0243
-18 4 2 -2.4322 0.0135
-18 4 3 3.7387 0.0051
-18 4 4 -8.5110 -0.0191
-18 4 5 5.9962 0.0195
-18 4 6 -4.8447 -0.0098
-18 4 7 1.9941 -0.0016
-18 4 8 1.7501 0.0301
-18 4 9 -0.8526 -0.0330
-18 4 10 2.8826 -0.0117
-18 4 11 -0.3495 0.0123
-18 4 12 0.0260 0.0083
-18 4 13 -1.8710 -0.0173
-18 4 14 -0.5857 -0.0151
-18 4 15 -1.9912 -0.0019
-18 4 16 0.4962 0.0095
-18 4 17 -2.2586 -0.0508
-18 4 18 -0.0884 0.0487
-18 4 19 -0.4651 -0.0321
-18 4 20 0.0822 -0.1139
-18 4 21 1.2165 0.0119
-18 5 1 -6.2528 0.0197
-18 5 2 4.1978 -0.0142
-18 5 3 -3.6053 0.0250
-18 5 4 -2.6402 -0.0369
-18 5 5 1.5258 0.0216
-18 5 6 -1.9689 -0.0328
-18 5 7 2.0917 -0.0030
-18 5 8 1.3313 0.0272
-18 5 9 0.7117 -0.0398
-18 5 10 0.0635 0.0238
-18 5 11 2.2657 0.0107
-18 5 12 -1.9499 -0.0065
-18 5 13 2.0166 -0.0156
-18 5 14 -1.2751 -0.0003
-18 5 15 -0.4618 0.0403
-18 5 16 1.2360 -0.0666
-18 5 17 -1.5002 0.0717
-18 5 18 1.5799 0.0813
-18 5 19 -0.8536 -0.0400
-18 6 1 0.3565 -0.0017
-18 6 2 5.2246 0.0027
-18 6 3 -0.6157 0.0017
-18 6 4 -0.4858 -0.0288
-18 6 5 -0.1070 0.0060
-18 6 6 -3.7746 -0.0198
-18 6 7 -1.8644 -0.0145
-18 6 8 1.7340 -0.0005
-18 6 9 -2.7593 0.0028
-18 6 10 3.8222 -0.0119
-18 6 11 0.1448 -0.0242
-18 6 12 0.2682 0.0189
-18 6 13 3.1117 -0.0251
-18 6 14 -2.6879 0.0341
-18 6 15 1.3268 -0.0588
-18 6 16 -1.3247 0.0122
-18 6 17 -0.6215 0.0806
-18 6 18 -0.1083 -0.0391
-18 7 1 -1.3401 -0.0254
-18 7 2 0.6983 0.0140
-18 7 3 -0.6708 -0.0102
-18 7 4 0.8593 -0.0032
-18 7 5 3.7448 0.0193
-18 7 6 -3.5890 -0.0252
-18 7 7 2.7214 0.0129
-18 7 8 -2.3526 -0.0327
-18 7 9 -2.5230 0.0468
-18 7 10 2.7894 -0.0284
-18 7 11 -3.9933 0.0171
-18 7 12 2.8908 0.0530
-18 7 13 0.2401 0.0083
-18 7 14 -0.1115 -0.0089
-18 7 15 2.1852 -0.0794
-18 7 16 -1.4957 -0.0694
-18 7 17 -0.2159 -0.1293
-18 8 1 0.2010 -0.0288
-18 8 2 1.3695 0.0370
-18 8 3 -1.4046 -0.0916
-18 8 4 0.7253 0.0862
-18 8 5 0.7049 -0.0875
-18 8 6 -1.6285 0.0594
-18 8 7 4.0711 0.0079
-18 8 8 -2.6064 -0.0149
-18 8 9 2.2044 0.0968
-18 8 10 -0.0303 -0.0406
-18 8 11 -2.0553 0.0329
-18 8 12 2.1170 0.0004
-18 8 13 -1.9686 -0.0363
-18 9 1 -1.3206 -0.0597
-18 9 2 0.5535 0.0454
-18 9 3 -1.6573 -0.0502
-18 9 4 1.2589 0.1731
-18 9 5 -0.7324 -0.0173
-18 9 6 -0.5080 0.1883
-18 9 7 -0.0727 0.0762
-18 9 8 -1.5196 0.0487
-18 9 9 0.8934 0.0083
-17 0 2 10.7084 0.1341
-17 0 4 7.5195 -0.0661
-17 0 6 1.6897 -0.0306
-17 0 8 4.4183 0.0781
-17 0 10 4.5018 -0.0947
-17 0 12 -4.7148 0.0353
-17 0 14 -5.7480 0.0415
-17 0 16 2.0832 -0.0299
-17 0 18 5.4940 0.0354
-17 0 20 1.3713 -0.0289
-17 0 22 -2.0328 0.0258
-17 1 1 -7.7446 -0.0436
-17 1 2 -11.4087 0.0388
-17 1 3 0.2619 -0.0107
-17 1 4 -1.9548 0.0390
-17 1 5 9.7416 0.0112
-17 1 6 1.8383 -0.0256
-17 1 7 4.2084 -0.0289
-17 1 8 3.2083 0.0148
-17 1 9 -6.5707 0.0022
-17 1 10 5.8762 -0.0125
-17 1 11 -5.9451 0.0255
-17 1 12 3.6768 -0.0281
-17 1 13 2.0445 -0.0199
-17 1 14 -3.0837 0.0283
-17 1 15 3.3056 -0.0558
-17 1 16 -3.5919 -0.0387
-17 1 17 -1.2937 0.0168
-17 1 18 0.3283 -0.0225
-17 1 19 -1.5800 -0.0221
-17 1 20 3.7215 -0.0224
-17 1 21 -0.1024 0.0144
-17 1 22 0.9134 -0.1320
-17 1 23 0.0910 -0.0112
-17 2 1 -3.0077 -0.0266
-17 2 2 0.7209 -0.0040
-17 2 3 -9.1815 0.0357
-17 2 4 -11.9122 -0.0112
-17 2 5 0.2495 0.0122
-17 2 6 -12.5849 0.0082
-17 2 7 11.1673 -0.0105
-17 2 8 -2.7722 0.0124
-17 2 9 5.7777 0.0062
-17 2 10 4.5477 0.0126
-17 2 11 -5.1204 -0.0079
-17 2 12 4.1281 -0.0066
-17 2 13 -6.3059 0.0301
-17 2 14 0.0413 0.0121
-17 2 15 0.8568 0.0118
-17 2 16 -1.1483 0.0010
-17 2 17 2.3393 -0.0316
-17 2 18 -0.4855 -0.0081
-17 2 19 -0.2102 0.0152
-17 2 20 0.7796 0.0206
-17 2 21 -1.2914 0.0105
-17 2 22 2.0002 0.0291
-17 2 23 -0.9821 0.1117
-17 3 1 -0.5984 -0.0040
-17 3 2 14.8136 -0.0100
-17 3 3 -4.8162 0.0158
-17 3 4 9.3311 -0.0098
-17 3 5 -5.1551 0.0181
-17 3 6 -6.0289 0.0239
-17 3 7 0.6670 0.0054
-17 3 8 -10.2017 -0.0029
-17 3 9 4.9727 -0.0074
-17 3 10 -1.6024 0.0008
-17 3 11 4.4622 -0.0122
-17 3 12 3.6754 -0.0060
-17 3 13 0.6847 -0.0097
-17 3 14 1.1966 -0.0109
-17 3 15 -1.3272 0.0251
-17 3 16 -1.2806 -0.0108
-17 3 17 -0.8750 -0.0169
-17 3 18 -0.9042 0.0410
-17 3 19 -1.6990 -0.0135
-17 3 20 0.0015 0.0271
-17 3 21 0.0622 -0.0158
-17 3 22 1.1401 0.0394
-17 4 1 4.7805 -0.0153
-17 4 2 0.9089 -0.0282
-17 4 3 -3.1315 0.0017
-17 4 4 8.6735 0.0044
-17 4 5 -3.6810 -0.0087
-17 4 6 5.4551 0.0042
-17 4 7 -1.2118 0.0073
-17 4 8 -1.2030 -0.0168
-17 4 9 -1.8322 0.0157
-17 4 10 -1.9885 0.0255
-17 4 11 -2.4151 -0.0301
-17 4 12 0.6307 -0.0071
-17 4 13 1.8014 0.0042
-17 4 14 0.0556 0.0035
-17 4 15 3.4974 0.0191
-17 4 16 -1.3674 -0.0049
-17 4 17 3.0702 0.0338
-17 4 18 -0.2913 -0.0573
-17 4 19 -0.2547 0.0196
-17 4 20 0.0673 0.0559
-17 4 21 -1.8845 -0.0069
-17 5 1 5.1114 0.0058
-17 5 2 -3.9612 0.0154
-17 5 3 2.2633 -0.0123
-17 5 4 1.9649 0.0207
-17 5 5 -0.7338 -0.0134
-17 5 6 0.2736 0.0067
-17 5 7 0.9993 0.0155
-17 5 8 -2.2970 -0.0375
-17 5 9 1.0491 0.0286
-17 5 10 0.2095 -0.0176
-17 5 11 -3.8141 -0.0151
-17 5 12 2.9771 0.0210
-17 5 13 -4.2031 -0.0013
-17 5 14 1.7224 -0.0008
-17 5 15 -0.0283 -0.0309
-17 5 16 -1.4331 0.0602
-17 5 17 2.1028 -0.0400
-17 5 18 -1.3262 -0.0585
-17 5 19 1.1076 0.0359
-17 5 20 -0.2416 -0.1127
-17 6 1 -0.5569 0.0048
-17 6 2 -4.5278 0.0178
-17 6 3 -1.0077 -0.0070
-17 6 4 2.4490 0.0420
-17 6 5 -1.1467 -0.0200
-17 6 6 4.2655 0.0094
-17 6 7 2.5096 0.0009
-17 6 8 -3.0003 -0.0174
-17 6 9 4.7926 -0.0076
-17 6 10 -5.0545 0.0006
-17 6 11 0.9299 0.0131
-17 6 12 -0.2992 -0.0141
-17 6 13 -3.7653 -0.0086
-17 6 14 3.3220 -0.0235
-17 6 15 -2.3297 0.0467
-17 6 16 1.1614 -0.0295
-17 6 17 0.5014 -0.0206
-17 6 18 0.0601 0.0380
-17 6 19 0.8806 0.0252
-17 7 1 2.8485 0.0067
-17 7 2 -1.4467 -0.0109
-17 7 3 0.0034 -0.0068
-17 7 4 -0.6918 0.0228
-17 7 5 -5.4387 -0.0291
-17 7 6 4.3654 0.0367
-17 7 7 -3.4525 -0.0077
-17 7 8 2.6917 0.0180
-17 7 9 3.1438 -0.0270
-17 7 10 -2.9902 -0.0152
-17 7 11 4.8976 0.0101
-17 7 12 -3.4178 -0.0355
-17 7 13 -0.0120 -0.0089
-17 7 14 -0.0305 0.0669
-17 7 15 -2.4708 0.0294
-17 7 16 1.3488 0.0690
-17 7 17 0.0271 0.0884
-17 7 18 -0.2832 -0.0980
-17 8 1 1.1313 0.0527
-17 8 2 -1.7763 -0.0284
-17 8 3 2.6434 0.0483
-17 8 4 -0.6244 -0.0533
-17 8 5 -0.7090 0.0077
-17 8 6 1.7558 -0.0403
-17 8 7 -4.2538 -0.0454
-17 8 8 2.4699 0.0008
-17 8 9 -1.9888 -0.0595
-17 8 10 0.2541 0.0110
-17 8 11 2.3166 -0.0001
-17 8 12 -1.7565 -0.0095
-17 8 13 1.8589 0.0168
-17 8 14 -1.0992 -0.0344
-17 8 15 -1.0250 -0.1375
-17 9 1 1.5064 0.0854
-17 9 2 -1.0201 -0.0799
-17 9 3 1.9977 0.0677
-17 9 4 -1.5615 -0.0828
-17 9 5 0.6274 -0.0050
-17 9 6 0.5341 -0.0443
-17 9 7 -0.1792 -0.0995
-17 9 8 1.2113 0.0181
-17 9 9 -1.0781 0.0230
-17 9 10 0.3826 0.0605
-17 9 11 -0.4604 0.0151
-17 10 4 0.2214 -0.0205
-17 10 5 0.2609 0.2171
-17 10 6 0.3780 0.1606
-17 10 7 -0.4825 0.0368
-16 0 2 -3.4406 -0.1321
-16 0 4 -1.6548 0.0870
-16 0 6 -3.1726 -0.0158
-16 0 8 -11.1053 -0.0512
-16 0 10 -8.1688 0.1005
-16 0 12 6.2611 -0.0717
-16 0 14 7.3478 0.0016
-16 0 16 -2.4155 0.0306
-16 0 18 -6.0752 -0.0360
-16 0 20 -1.6830 0.0605
-16 0 22 1.9172 -0.0181
-16 1 1 9.4713 0.0605
-16 1 2 11.6372 -0.0337
-16 1 3 -1.9977 -0.0145
-16 1 4 7.3999 -0.0248
-16 1 5 -11.8310 -0.0234
-16 1 6 4.3095 0.0313
-16 1 7 -3.4435 0.0133
-16 1 8 -1.4967 -0.0201
-16 1 9 7.9146 -0.0212
-16 1 10 -8.7133 0.0133
-16 1 11 5.5637 -0.0015
-16 1 12 -6.1756 0.0183
-16 1 13 -2.3355 0.0327
-16 1 14 3.2582 -0.0299
-16 1 15 -2.3741 0.0223
-16 1 16 4.4193 0.0452
-16 1 17 1.6692 -0.0381
-16 1 18 -0.3458 0.0145
-16 1 19 1.2077 0.0143
-16 1 20 -4.0056 0.0085
-16 1 21 0.0770 -0.0465
-16 1 22 -0.9465 0.0950
-16 1 23 0.3302 0.0205
-16 2 1 4.9767 0.0263
-16 2 2 -5.4194 -0.0003
-16 2 3 11.4951 -0.0314
-16 2 4 11.1803 -0.0004
-16 2 5 -0.5110 0.0040
-16 2 6 14.0558 -0.0155
-16 2 7 -11.9360 -0.0002
-16 2 8 4.7087 0.0031
-16 2 9 -5.5189 -0.0216
-16 2 10 -2.8159 -0.0060
-16 2 11 5.0067 0.0123
-16 2 12 -3.9024 0.0013
-16 2 13 5.2731 -0.0197
-16 2 14 -1.1810 -0.0131
-16 2 15 -0.9814 0.0160
-16 2 16 0.3165 0.0082
-16 2 17 -1.0295 0.0085
-16 2 18 0.6134 0.0147
-16 2 19 1.2718 -0.0314
-16 2 20 -0.2726 -0.0263
-16 2 21 1.1226 0.0040
-16 2 22 -2.0731 -0.0704
-16 2 23 0.2602 -0.0696
-16 2 24 -1.2219 -0.0374
-16 3 1 -0.9120 -0.0084
-16 3 2 -17.9597 0.0252
-16 3 3 3.4275 -0.0217
-16 3 4 -12.1915 0.0017
-16 3 5 5.2106 -0.0010
-16 3 6 4.7815 -0.0387
-16 3 7 1.1641 0.0244
-16 3 8 8.8134 0.0070
-16 3 9 -3.1642 0.0086
-16 3 10 0.8941 0.0004
-16 3 11 -4.5947 0.0061
-16 3 12 -2.3571 0.0153
-16 3 13 -2.0900 -0.0056
-16 3 14 0.3585 0.0065
-16 3 15 0.2966 -0.0285
-16 3 16 1.2882 -0.0076
-16 3 17 0.9694 0.0249
-16 3 18 -0.3458 -0.0121
-16 3 19 2.1512 -0.0162
-16 3 20 -0.8140 -0.0021
-16 3 21 0.1526 0.0004
-16 3 22 -0.4725 -0.0598
-16 3 23 0.0744 -0.0010
-16 4 1 -3.1372 -0.0040
-16 4 2 1.4823 0.0328
-16 4 3 2.4735 -0.0130
-16 4 4 -7.5691 -0.0001
-16 4 5 0.5140 0.0005
-16 4 6 -5.0639 -0.0071
-16 4 7 -0.3081 -0.0021
-16 4 8 0.7989 0.0032
-16 4 9 4.3212 0.0048
-16 4 10 0.4183 -0.0226
-16 4 11 5.4308 0.0386
-16 4 12 -1.8032 0.0137
-16 4 13 -1.2881 0.0017
-16 4 14 0.3645 0.0078
-16 4 15 -4.4269 -0.0299
-16 4 16 2.0634 -0.0073
-16 4 17 -3.3179 -0.0132
-16 4 18 0.6066 0.0491
-16 4 19 0.8561 -0.0050
-16 4 20 -0.1309 -0.0098
-16 4 21 2.0350 0.0102
-16 4 22 0.3223 -0.0053
-16 5 1 -3.7276 -0.0291
-16 5 2 3.0641 -0.0009
-16 5 3 -0.2846 -0.0005
-16 5 4 -1.5012 -0.0052
-16 5 5 0.1965 0.0071
-16 5 6 1.3631 0.0069
-16 5 7 -4.5208 -0.0129
-16 5 8 3.5015 0.0266
-16 5 9 -3.4679 -0.0047
-16 5 10 -0.2058 0.0020
-16 5 11 4.9394 0.0123
-16 5 12 -3.9771 -0.0258
-16 5 13 6.2703 0.0063
-16 5 14 -2.2044 0.0136
-16 5 15 0.6349 0.0129
-16 5 16 1.4218 -0.0438
-16 5 17 -2.3754 0.0082
-16 5 18 0.7813 0.0301
-16 5 19 -1.1279 -0.0295
-16 5 20 -0.2562 0.0887
-16 5 21 0.6516 -0.0673
-16 6 1 0.2847 0.0053
-16 6 2 3.5942 -0.0197
-16 6 3 2.6760 0.0088
-16 6 4 -4.1912 -0.0285
-16 6 5 2.9470 0.0131
-16 6 6 -4.5758 0.0104
-16 6 7 -2.4872 -0.0044
-16 6 8 4.0414 0.0233
-16 6 9 -6.5131 0.0130
-16 6 10 6.0029 -0.0031
-16 6 11 -2.1576 0.0041
-16 6 12 0.2427 0.0061
-16 6 13 4.0178 0.0246
-16 6 14 -3.7516 0.0096
-16 6 15 3.0695 -0.0462
-16 6 16 -0.7333 0.0332
-16 6 17 -0.3256 -0.0202
-16 6 18 0.1975 -0.0349
-16 6 19 -0.9992 -0.0167
-16 6 20 -1.3551 0.0144
-16 7 1 -4.3408 0.0203
-16 7 2 2.0100 -0.0194
-16 7 3 0.3640 0.0196
-16 7 4 0.5212 -0.0313
-16 7 5 6.6019 0.0114
-16 7 6 -4.6966 -0.0137
-16 7 7 3.8941 -0.0217
-16 7 8 -2.9744 0.0096
-16 7 9 -3.4905 0.0016
-16 7 10 2.6694 0.0303
-16 7 11 -5.2865 -0.0242
-16 7 12 3.4236 0.0048
-16 7 13 -0.1531 0.0134
-16 7 14 0.1458 -0.0796
-16 7 15 2.3366 0.0089
-16 7 16 -0.8014 -0.0489
-16 7 17 -0.1355 -0.0520
-16 7 18 1.1444 0.0866
-16 7 19 -0.5982 0.1226
-16 8 1 -2.3050 -0.0122
-16 8 2 1.9307 0.0032
-16 8 3 -3.7051 0.0171
-16 8 4 0.2669 0.0028
-16 8 5 0.6586 0.0364
-16 8 6 -1.5275 0.0246
-16 8 7 4.3536 0.0318
-16 8 8 -1.7378 0.0216
-16 8 9 1.9157 0.0094
-16 8 10 -0.4364 0.0004
-16 8 11 -2.1325 -0.0102
-16 8 12 0.8279 -0.0170
-16 8 13 -1.3473 -0.0028
-16 8 14 0.3336 -0.0079
-16 8 15 1.2710 0.0957
-16 8 16 0.6555 -0.1081
-16 9 1 -1.3532 -0.0523
-16 9 2 1.6099 0.0567
-16 9 3 -1.8898 -0.0340
-16 9 4 1.6218 -0.0036
-16 9 5 -0.5394 0.0154
-16 9 6 -0.7256 -0.0559
-16 9 7 0.2011 0.0689
-16 9 8 -0.7864 -0.0391
-16 9 9 1.1302 -0.0598
-16 9 10 -0.0176 -0.0133
-16 9 11 0.3040 -0.0017
-16 9 12 -0.3992 -0.0332
-16 9 13 -0.4300 0.0089
-16 9 14 -1.1482 -0.0692
-16 10 1 -0.2737 -0.0557
-16 10 2 0.5245 0.1190
-16 10 3 -1.7775 -0.0450
-16 10 4 -0.3722 -0.0361
-16 10 5 -0.1483 -0.1310
-16 10 6 -0.3381 -0.1549
-16 10 7 0.2773 -0.0015
-16 10 8 -0.2718 -0.0195
-16 10 9 -0.6581 0.0809
-15 0 2 -5.1915 0.0840
-15 0 4 -6.4483 -0.0836
-15 0 6 3.4472 0.0619
-15 0 8 17.1124 0.0131
-15 0 10 11.6048 -0.0773
-15 0 12 -6.9412 0.0841
-15 0 14 -8.2883 -0.0530
-15 0 16 2.4279 -0.0152
-15 0 18 6.0630 0.0350
-15 0 20 2.0923 -0.0605
-15 0 22 -1.2788 0.0226
-15 1 1 -10.7571 -0.0596
-15 1 2 -9.3933 0.0108
-15 1 3 3.7819 0.0332
-15 1 4 -11.8477 0.0034
-15 1 5 12.8930 0.0207
-15 1 6 -10.9035 -0.0271
-15 1 7 1.8333 -0.0004
-15 1 8 -1.3426 0.0248
-15 1 9 -8.7840 0.0270
-15 1 10 10.2791 -0.0073
-15 1 11 -4.5561 -0.0244
-15 1 12 8.2175 0.0009
-15 1 13 2.3995 -0.0255
-15 1 14 -2.9650 0.0275
-15 1 15 1.1142 0.0161
-15 1 16 -4.7946 -0.0425
-15 1 17 -2.0767 0.0337
-15 1 18 0.1711 -0.0039
-15 1 19 -0.8954 -0.0216
-15 1 20 3.5085 0.0119
-15 1 21 -0.1006 0.0512
-15 1 22 0.9104 -0.0278
-15 1 23 -0.7421 -0.0421
-15 1 24 -1.3732 -0.0356
-15 2 1 -6.5243 -0.0157
-15 2 2 10.1589 0.0012
-15 2 3 -13.0511 0.0226
-15 2 4 -8.4109 0.0071
-15 2 5 0.7455 -0.0238
-15 2 6 -12.8884 0.0173
-15 2 7 11.6217 0.0063
-15 2 8 -5.6309 -0.0188
-15 2 9 4.6422 0.0223
-15 2 10 0.2692 -0.0006
-15 2 11 -4.1651 -0.0200
-15 2 12 2.7754 -0.0005
-15 2 13 -3.3524 0.0054
-15 2 14 2.2461 0.0061
-15 2 15 1.1260 -0.0301
-15 2 16 0.5959 -0.0133
-15 2 17 -0.4729 0.0163
-15 2 18 -0.5568 -0.0108
-15 2 19 -2.1111 0.0237
-15 2 20 -0.0816 0.0198
-15 2 21 -0.4683 -0.0280
-15 2 22 1.9478 0.0844
-15 2 23 0.6399 0.0158
-15 2 24 1.7303 0.0763
-15 3 1 2.8972 0.0098
-15 3 2 19.1936 -0.0337
-15 3 3 -1.0572 0.0206
-15 3 4 13.5726 0.0051
-15 3 5 -4.6025 -0.0138
-15 3 6 -3.1489 0.0421
-15 3 7 -3.1835 -0.0376
-15 3 8 -5.8620 -0.0108
-15 3 9 0.4280 0.0007
-15 3 10 0.4702 0.0053
-15 3 11 3.7284 -0.0016
-15 3 12 0.4932 -0.0182
-15 3 13 3.1742 0.0134
-15 3 14 -2.1796 -0.0006
-15 3 15 0.9313 0.0218
-15 3 16 -1.1430 0.0198
-15 3 17 -0.7133 -0.0292
-15 3 18 1.2508 -0.0060
-15 3 19 -2.4043 0.0285
-15 3 20 1.0227 -0.0071
-15 3 21 -0.5518 0.0047
-15 3 22 -0.4455 0.0686
-15 3 23 -0.1546 -0.0102
-15 4 1 0.3479 0.0159
-15 4 2 -4.1105 -0.0205
-15 4 3 -2.0525 0.0131
-15 4 4 5.6079 0.0085
-15 4 5 3.3239 -0.0014
-15 4 6 3.6438 0.0106
-15 4 7 2.6941 -0.0072
-15 4 8 -0.6039 -0.0013
-15 4 9 -6.1560 -0.0151
-15 4 10 1.9129 0.0052
-15 4 11 -8.3123 -0.0305
-15 4 12 3.5769 -0.0159
-15 4 13 0.3752 0.0002
-15 4 14 -0.5909 -0.0120
-15 4 15 4.7639 0.0331
-15 4 16 -2.5098 0.0212
-15 4 17 3.2223 -0.0045
-15 4 18 -0.8153 -0.0253
-15 4 19 -1.0527 -0.0088
-15 4 20 0.0923 -0.0127
-15 4 21 -1.7209 -0.0194
-15 4 22 -0.2672 -0.0141
-15 4 23 0.4787 -0.0244
-15 5 1 2.3982 0.0398
-15 5 2 -1.4266 -0.0169
-15 5 3 -2.4901 0.0007
-15 5 4 1.4119 -0.0005
-15 5 5 -0.3103 -0.0064
-15 5 6 -2.9007 -0.0040
-15 5 7 7.9704 0.0034
-15 5 8 -5.0344 -0.0044
-15 5 9 6.0839 -0.0152
-15 5 10 -0.1448 0.0064
-15 5 11 -5.7212 0.0005
-15 5 12 4.7849 0.0183
-15 5 13 -7.9782 -0.0071
-15 5 14 2.5337 -0.0224
-15 5 15 -1.1523 0.0005
-15 5 16 -1.3594 0.0292
-15 5 17 2.4137 0.0153
-15 5 18 -0.1727 -0.0061
-15 5 19 0.9699 0.0216
-15 5 20 0.7639 -0.0554
-15 5 21 -0.7965 0.0601
-15 5 22 0.2841 0.0025
-15 6 1 0.3894 -0.0178
-15 6 2 -2.5063 0.0044
-15 6 3 -4.2698 -0.0054
-15 6 4 5.6715 0.0054
-15 6 5 -5.1390 0.0003
-15 6 6 4.6659 -0.0196
-15 6 7 1.9062 0.0124
-15 6 8 -4.7554 -0.0124
-15 6 9 7.8351 -0.0129
-15 6 10 -6.3483 0.0085
-15 6 11 3.3913 -0.0049
-15 6 12 0.0553 -0.0072
-15 6 13 -3.7379 -0.0134
-15 6 14 3.8056 0.0033
-15 6 15 -3.2368 0.0434
-15 6 16 -0.0519 -0.0208
-15 6 17 0.2034 0.0273
-15 6 18 -0.6323 0.0305
-15 6 19 0.8542 -0.0085
-15 6 20 1.5319 -0.0269
-15 6 21 -0.0955 -0.0009
-15 7 1 5.6303 -0.0291
-15 7 2 -2.2155 0.0398
-15 7 3 -0.3905 -0.0143
-15 7 4 -0.1401 0.0150
-15 7 5 -7.1548 0.0147
-15 7 6 4.6648 -0.0177
-15 7 7 -4.0969 0.0384
-15 7 8 2.9723 -0.0207
-15 7 9 3.3642 0.0062
-15 7 10 -2.0802 -0.0198
-15 7 11 4.9156 0.0259
-15 7 12 -2.9025 0.0148
-15 7 13 0.1496 -0.0099
-15 7 14 -0.1925 0.0493
-15 7 15 -1.6151 -0.0224
-15 7 16 -0.0669 0.0283
-15 7 17 0.7492 0.0316
-15 7 18 -2.1557 -0.0346
-15 7 19 0.5138 -0.1073
-15 8 1 2.9824 -0.0462
-15 8 2 -1.9695 0.0048
-15 8 3 4.2472 -0.0473
-15 8 4 0.2650 0.0225
-15 8 5 -0.6903 -0.0235
-15 8 6 1.1324 -0.0165
-15 8 7 -4.3724 0.0058
-15 8 8 0.6532 -0.0227
-15 8 9 -1.8757 0.0198
-15 8 10 0.4649 0.0151
-15 8 11 1.6671 -0.0015
-15 8 12 0.3808 0.0501
-15 8 13 0.5525 -0.0006
-15 8 14 0.8721 0.0215
-15 8 15 -1.4442 -0.0438
-15 8 16 -0.5591 0.0494
-15 8 17 -0.4009 0.0892
-15 9 1 1.0724 -0.0022
-15 9 2 -2.1693 -0.0187
-15 9 3 1.4646 -0.0019
-15 9 4 -1.3229 0.0269
-15 9 5 0.5083 0.0039
-15 9 6 1.2202 0.0723
-15 9 7 -0.0046 -0.0153
-15 9 8 0.4067 0.0207
-15 9 9 -0.9902 0.0681
-15 9 10 -0.6207 -0.0229
-15 9 11 0.0001 -0.0429
-15 9 12 0.2777 0.0207
-15 9 13 0.3220 -0.0501
-15 9 14 1.6151 0.0577
-15 9 15 -0.8140 -0.0177
-15 10 1 0.7030 0.0398
-15 10 2 -0.6615 -0.0211
-15 10 3 1.8012 -0.0274
-15 10 4 0.3608 0.0645
-15 10 5 -0.2938 0.0603
-15 10 6 0.3493 0.0825
-15 10 7 -0.2048 -0.0039
-15 10 8 0.3259 -0.0285
-15 10 9 0.7483 -0.0249
-15 10 10 -0.8205 -0.0324
-15 10 11 0.3242 0.0475
-14 0 2 13.9939 -0.0045
-14 0 4 15.9376 0.0565
-14 0 6 -2.1865 -0.0898
-14 0 8 -21.2138 0.0328
-14 0 10 -14.0538 0.0379
-14 0 12 6.7707 -0.0721
-14 0 14 8.5797 0.0829
-14 0 16 -2.0379 -0.0195
-14 0 18 -5.4638 -0.0245
-14 0 20 -2.4032 0.0415
-14 0 22 0.3197 -0.0305
-14 0 24 0.2523 -0.0185
-14 1 1 11.5219 0.0352
-14 1 2 4.3962 0.0166
-14 1 3 -5.4153 -0.0442
-14 1 4 14.2209 0.0123
-14 1 5 -12.7364 -0.0044
-14 1 6 16.7879 0.0103
-14 1 7 0.2971 -0.0021
-14 1 8 4.9338 -0.0252
-14 1 9 8.7826 -0.0189
-14 1 10 -10.1436 0.0046
-14 1 11 2.7688 0.0392
-14 1 12 -9.4107 -0.0128
-14 1 13 -2.5099 0.0067
-14 1 14 2.1719 -0.0174
-14 1 15 0.1719 -0.0340
-14 1 16 4.6705 0.0279
-14 1 17 2.5314 -0.0074
-14 1 18 0.1688 -0.0060
-14 1 19 0.7850 0.0275
-14 1 20 -2.4040 -0.0200
-14 1 21 0.0646 -0.0394
-14 1 22 -0.8743 -0.0286
-14 1 23 0.8233 0.0638
-14 1 24 0.4523 -0.0139
-14 2 1 7.4646 -0.0006
-14 2 2 -14.1611 0.0067
-14 2 3 13.5028 -0.0143
-14 2 4 3.9913 -0.0016
-14 2 5 -1.0463 0.0346
-14 2 6 8.9669 -0.0121
-14 2 7 -10.2079 -0.0092
-14 2 8 5.0714 0.0260
-14 2 9 -3.1726 -0.0096
-14 2 10 2.6767 0.0007
-14 2 11 2.7463 0.0229
-14 2 12 -0.5645 0.0016
-14 2 13 0.7087 0.0007
-14 2 14 -2.7311 0.0033
-14 2 15 -1.5233 0.0289
-14 2 16 -1.3659 0.0083
-14 2 17 1.6765 -0.0315
-14 2 18 0.3106 -0.0025
-14 2 19 2.6506 -0.0015
-14 2 20 0.2313 0.0002
-14 2 21 -0.1076 0.0383
-14 2 22 -1.5151 -0.0636
-14 2 23 -1.2017 0.0201
-14 2 24 -1.7673 -0.0795
-14 3 1 -4.5738 -0.0017
-14 3 2 -18.4392 0.0307
-14 3 3 -1.8430 -0.0178
-14 3 4 -12.7038 -0.0093
-14 3 5 3.2371 0.0131
-14 3 6 1.9873 -0.0297
-14 3 7 5.0211 0.0274
-14 3 8 1.7839 0.0169
-14 3 9 2.9642 -0.0127
-14 3 10 -2.7202 -0.0128
-14 3 11 -1.8984 0.0049
-14 3 12 1.3455 0.0168
-14 3 13 -3.8945 -0.0117
-14 3 14 4.0504 -0.0049
-14 3 15 -2.3755 -0.0094
-14 3 16 1.0609 -0.0281
-14 3 17 0.0547 0.0271
-14 3 18 -1.5835 0.0038
-14 3 19 2.3679 -0.0277
-14 3 20 -0.7938 -0.0010
-14 3 21 1.0775 -0.0078
-14 3 22 1.0895 -0.0615
-14 3 23 0.3339 0.0036
-14 3 24 0.6997 -0.0868
-14 4 1 3.8342 -0.0116
-14 4 2 5.8782 0.0000
-14 4 3 2.2684 0.0003
-14 4 4 -3.4438 -0.0174
-14 4 5 -7.6270 0.0068
-14 4 6 -1.1656 -0.0082
-14 4 7 -6.0276 0.0108
-14 4 8 0.9319 0.0079
-14 4 9 7.0154 0.0110
-14 4 10 -4.6197 0.0127
-14 4 11 10.7353 0.0116
-14 4 12 -5.6251 0.0054
-14 4 13 0.7871 -0.0041
-14 4 14 0.7823 0.0106
-14 4 15 -4.6528 -0.0279
-14 4 16 2.7813 -0.0259
-14 4 17 -2.9713 0.0133
-14 4 18 0.8633 -0.0006
-14 4 19 0.8877 0.0137
-14 4 20 -0.0732 0.0152
-14 4 21 1.2522 0.0269
-14 4 22 0.1973 0.0306
-14 4 23 -0.4865 -0.0208
-14 5 1 -1.1211 -0.0320
-14 5 2 -0.9651 0.0267
-14 5 3 6.3556 0.0135
-14 5 4 -1.7059 -0.0028
-14 5 5 1.4067 0.0077
-14 5 6 4.4075 -0.0037
-14 5 7 -10.9339 0.0013
-14 5 8 6.8765 -0.0122
-14 5 9 -8.5460 0.0205
-14 5 10 0.7957 -0.0010
-14 5 11 6.0517 -0.0166
-14 5 12 -5.1868 -0.0083
-14 5 13 8.9124 0.0111
-14 5 14 -2.4493 0.0134
-14 5 15 1.2992 -0.0051
-14 5 16 1.3701 -0.0216
-14 5 17 -2.3068 -0.0272
-14 5 18 -0.3993 -0.0019
-14 5 19 -0.6159 -0.0139
-14 5 20 -1.2698 0.0289
-14 5 21 0.9567 -0.0312
-14 5 22 -0.3531 0.0192
-14 6 1 -1.3922 0.0232
-14 6 2 1.1111 0.0091
-14 6 3 5.5741 -0.0002
-14 6 4 -7.1301 0.0054
-14 6 5 7.4047 -0.0043
-14 6 6 -4.5771 0.0106
-14 6 7 -0.9653 -0.0163
-14 6 8 5.1321 -0.0041
-14 6 9 -8.6680 0.0022
-14 6 10 5.9443 -0.0059
-14 6 11 -4.4707 -0.0126
-14 6 12 -0.5673 0.0188
-14 6 13 2.8600 -0.0088
-14 6 14 -3.2300 -0.0110
-14 6 15 2.6570 -0.0269
-14 6 16 1.2189 0.0014
-14 6 17 -0.1950 -0.0118
-14 6 18 1.0292 -0.0261
-14 6 19 -0.3794 0.0229
-14 6 20 -1.7611 0.0433
-14 6 21 0.2713 0.0517
-14 7 1 -6.5447 0.0182
-14 7 2 2.1462 -0.0295
-14 7 3 0.2353 0.0015
-14 7 4 -0.5057 0.0133
-14 7 5 7.1701 -0.0253
-14 7 6 -4.3827 0.0278
-14 7 7 4.1227 -0.0262
-14 7 8 -2.4690 0.0087
-14 7 9 -2.6842 0.0005
-14 7 10 1.5642 0.0027
-14 7 11 -3.7631 -0.0247
-14 7 12 1.9515 -0.0186
-14 7 13 0.0056 -0.0012
-14 7 14 0.0960 -0.0060
-14 7 15 0.3312 0.0177
-14 7 16 1.0497 -0.0166
-14 7 17 -1.7861 -0.0233
-14 7 18 3.0354 -0.0266
-14 7 19 -0.2536 0.0659
-14 7 20 0.7726 0.0456
-14 8 1 -3.0986 0.0658
-14 8 2 1.9594 0.0118
-14 8 3 -4.1384 0.0257
-14 8 4 -0.9160 -0.0173
-14 8 5 0.8473 -0.0160
-14 8 6 -0.8351 0.0066
-14 8 7 4.1114 -0.0287
-14 8 8 0.4603 -0.0016
-14 8 9 1.5364 -0.0185
-14 8 10 -0.1949 -0.0330
-14 8 11 -1.1888 0.0212
-14 8 12 -1.3842 -0.0559
-14 8 13 0.3852 -0.0011
-14 8 14 -2.0834 -0.0066
-14 8 15 1.5818 0.0070
-14 8 16 0.2935 0.0244
-14 8 17 -0.2514 -0.0760
-14 9 1 -0.9270 0.0296
-14 9 2 2.5456 0.0051
-14 9 3 -0.8860 0.0070
-14 9 4 0.6318 0.0074
-14 9 5 -0.3758 -0.0336
-14 9 6 -1.9985 -0.0346
-14 9 7 -0.2065 -0.0163
-14 9 8 -0.1036 0.0064
-14 9 9 0.5899 -0.0435
-14 9 10 1.5288 0.0326
-14 9 11 -0.5812 0.0773
-14 9 12 0.3858 -0.0171
-14 9 13 -0.2753 0.0518
-14 9 14 -1.6059 -0.0449
-14 9 15 0.8803 -0.0131
-14 10 1 -1.1871 -0.0331
-14 10 2 0.9209 -0.0451
-14 10 3 -1.5766 0.0525
-14 10 4 -0.2105 -0.0470
-14 10 5 1.0694 -0.0267
-14 10 6 -0.6296 0.0030
-14 10 7 0.4087 -0.0001
-14 10 8 -0.7411 0.0513
-14 10 9 -0.7074 -0.0106
-14 10 10 1.0551 0.0011
-14 10 11 -0.5670 -0.0359
-14 10 12 1.6064 -0.0213
-13 0 2 -21.8576 -0.0812
-13 0 4 -25.8955 -0.0150
-13 0 6 -0.6836 0.0884
-13 0 8 22.7741 -0.0741
-13 0 10 15.0468 0.0080
-13 0 12 -5.9936 0.0454
-13 0 14 -8.2089 -0.0762
-13 0 16 1.5117 0.0579
-13 0 18 4.4631 -0.0036
-13 0 20 2.2584 -0.0161
-13 0 22 0.5005 0.0346
-13 0 24 -0.4210 -0.0017
-13 1 1 -11.3068 0.0046
-13 1 2 3.2584 -0.0341
-13 1 3 7.1833 0.0462
-13 1 4 -13.7921 -0.0183
-13 1 5 11.4755 -0.0146
-13 1 6 -20.9729 0.0094
-13 1 7 -2.7399 -0.0017
-13 1 8 -8.6573 0.0154
-13 1 9 -7.8376 0.0027
-13 1 10 8.4262 -0.0094
-13 1 11 -0.0951 -0.0391
-13 1 12 9.5693 0.0115
-13 1 13 3.0330 0.0107
-13 1 14 -1.0289 0.0018
-13 1 15 -1.2880 0.0253
-13 1 16 -4.0653 -0.0046
-13 1 17 -3.1359 -0.0200
-13 1 18 -0.4339 0.0119
-13 1 19 -0.9134 -0.0179
-13 1 20 1.1052 0.0065
-13 1 21 0.1664 0.0209
-13 1 22 0.7630 0.0468
-13 1 23 -0.4236 -0.0741
-13 1 24 0.6301 0.0274
-13 2 1 -7.9453 0.0131
-13 2 2 16.2861 -0.0199
-13 2 3 -12.4008 0.0075
-13 2 4 0.9096 -0.0110
-13 2 5 1.8474 -0.0275
-13 2 6 -2.9338 0.0047
-13 2 7 7.8025 0.0147
-13 2 8 -2.9023 -0.0223
-13 2 9 0.8044 -0.0068
-13 2 10 -5.5073 0.0057
-13 2 11 -1.3787 -0.0163
-13 2 12 -2.6652 -0.0006
-13 2 13 2.3227 0.0011
-13 2 14 2.3737 -0.0101
-13 2 15 2.4000 -0.0188
-13 2 16 1.9935 0.0005
-13 2 17 -2.3241 0.0350
-13 2 18 0.1531 0.0160
-13 2 19 -3.0761 -0.0175
-13 2 20 -0.2180 -0.0221
-13 2 21 0.1193 -0.0213
-13 2 22 0.7609 0.0254
-13 2 23 1.2157 -0.0262
-13 2 24 1.2118 0.0527
-13 3 1 4.9377 -0.0058
-13 3 2 16.0073 -0.0207
-13 3 3 4.8397 0.0148
-13 3 4 8.9963 0.0093
-13 3 5 -0.7458 -0.0020
-13 3 6 -2.2042 0.0075
-13 3 7 -5.9285 -0.0066
-13 3 8 2.8346 -0.0221
-13 3 9 -6.3443 0.0180
-13 3 10 6.0341 0.0165
-13 3 11 -0.5888 -0.0129
-13 3 12 -2.5968 -0.0140
-13 3 13 4.1485 0.0068
-13 3 14 -5.8311 0.0099
-13 3 15 3.7846 -0.0023
-13 3 16 -1.0980 0.0312
-13 3 17 0.8134 -0.0161
-13 3 18 1.6188 0.0093
-13 3 19 -2.0446 0.0218
-13 3 20 0.5779 0.0152
-13 3 21 -1.5808 0.0112
-13 3 22 -1.1775 0.0429
-13 3 23 -0.5514 0.0143
-13 3 24 -0.3640 0.0583
-13 4 1 -9.4259 -0.0001
-13 4 2 -5.8452 0.0127
-13 4 3 -3.3839 -0.0145
-13 4 4 1.5025 0.0139
-13 4 5 12.0220 -0.0078
-13 4 6 -2.4743 0.0014
-13 4 7 10.0248 -0.0072
-13 4 8 -2.2320 -0.0095
-13 4 9 -6.8541 -0.0018
-13 4 10 6.9903 -0.0179
-13 4 11 -12.3640 0.0044
-13 4 12 7.4084 0.0140
-13 4 13 -1.9023 0.0054
-13 4 14 -1.1032 -0.0108
-13 4 15 4.2205 0.0178
-13 4 16 -2.9121 0.0164
-13 4 17 2.5071 -0.0100
-13 4 18 -0.6529 0.0158
-13 4 19 -0.6673 -0.0046
-13 4 20 0.2171 -0.0091
-13 4 21 -0.8735 -0.0274
-13 4 22 -0.1189 -0.0442
-13 4 23 0.1772 0.0628
-13 4 24 0.9127 0.1056
-13 5 1 -0.1946 0.0095
-13 5 2 3.9514 -0.0254
-13 5 3 -11.1760 -0.0302
-13 5 4 2.2718 0.0077
-13 5 5 -3.3658 -0.0037
-13 5 6 -5.8312 0.0037
-13 5 7 13.1652 0.0026
-13 5 8 -8.7233 0.0162
-13 5 9 10.6044 -0.0138
-13 5 10 -1.5449 -0.0097
-13 5 11 -5.7089 0.0258
-13 5 12 5.0118 0.0063
-13 5 13 -8.6714 -0.0182
-13 5 14 1.7760 0.0092
-13 5 15 -0.9306 0.0050
-13 5 16 -1.4376 0.0153
-13 5 17 2.0141 0.0266
-13 5 18 0.9910 -0.0090
-13 5 19 -0.0192 0.0060
-13 5 20 1.7839 -0.0152
-13 5 21 -1.1092 -0.0087
-13 5 22 0.4457 -0.0332
-13 5 23 -0.8885 0.0086
-13 6 1 2.6809 -0.0212
-13 6 2 0.7479 -0.0054
-13 6 3 -6.2500 0.0024
-13 6 4 8.6825 0.0012
-13 6 5 -9.2762 -0.0049
-13 6 6 4.2651 0.0064
-13 6 7 -0.1523 0.0161
-13 6 8 -5.2587 0.0114
-13 6 9 8.7975 0.0132
-13 6 10 -4.8570 -0.0038
-13 6 11 5.1383 0.0293
-13 6 12 1.1773 -0.0292
-13 6 13 -1.4949 0.0201
-13 6 14 1.9645 0.0120
-13 6 15 -1.3934 0.0025
-13 6 16 -2.6082 0.0113
-13 6 17 0.3182 -0.0026
-13 6 18 -1.1494 0.0228
-13 6 19 -0.3452 -0.0108
-13 6 20 2.0874 -0.0494
-13 6 21 -0.5837 -0.0669
-13 6 22 1.2782 -0.0146
-13 7 1 6.8534 -0.0062
-13 7 2 -2.0368 0.0015
-13 7 3 -0.1438 0.0020
-13 7 4 1.2591 -0.0290
-13 7 5 -6.6640 0.0152
-13 7 6 3.8827 -0.0095
-13 7 7 -3.8370 0.0008
-13 7 8 1.3777 0.0094
-13 7 9 1.6332 -0.0035
-13 7 10 -1.3384 0.0035
-13 7 11 2.0352 0.0245
-13 7 12 -0.6980 0.0167
-13 7 13 -0.3068 0.0069
-13 7 14 0.2447 -0.0208
-13 7 15 1.1564 -0.0109
-13 7 16 -1.8703 0.0096
-13 7 17 2.8812 0.0162
-13 7 18 -3.5727 0.0630
-13 7 19 -0.1129 -0.0206
-13 7 20 -0.8004 -0.0223
-13 7 21 -2.6382 0.0256
-13 8 1 2.8622 -0.0347
-13 8 2 -1.7611 -0.0306
-13 8 3 3.4592 0.0144
-13 8 4 1.7014 0.0037
-13 8 5 -1.0807 0.0363
-13 8 6 0.7652 0.0077
-13 8 7 -3.3088 0.0211
-13 8 8 -1.4413 0.0281
-13 8 9 -0.5932 0.0029
-13 8 10 -0.4894 0.0255
-13 8 11 0.8950 -0.0324
-13 8 12 1.8035 0.0276
-13 8 13 -1.3417 0.0019
-13 8 14 2.9232 -0.0124
-13 8 15 -1.7689 0.0081
-13 8 16 0.0931 -0.0715
-13 8 17 0.8187 0.0502
-13 8 18 -2.2617 0.0756
-13 9 1 1.0178 -0.0151
-13 9 2 -2.7132 -0.0136
-13 9 3 0.2235 0.0105
-13 9 4 0.3645 -0.0445
-13 9 5 -0.0739 0.0418
-13 9 6 2.8772 -0.0008
-13 9 7 0.2602 0.0088
-13 9 8 -0.2023 -0.0194
-13 9 9 0.1444 0.0118
-13 9 10 -2.5446 -0.0210
-13 9 11 1.4598 -0.0715
-13 9 12 -1.3104 0.0143
-13 9 13 0.2731 -0.0217
-13 9 14 1.2037 0.0269
-13 9 15 -0.9256 0.0317
-13 9 16 2.5026 -0.0928
-13 10 1 1.6611 0.0440
-13 10 2 -1.2632 0.0436
-13 10 3 1.2110 -0.0407
-13 10 4 0.0439 0.0086
-13 10 5 -2.0204 0.0142
-13 10 6 1.2400 -0.0452
-13 10 7 -0.8365 -0.0063
-13 10 8 1.3651 -0.0350
-13 10 9 0.6408 0.0130
-13 10 10 -1.1444 0.0162
-13 10 11 0.9397 0.0085
-13 10 12 -1.7849 0.0087
-13 10 13 1.1515 -0.1014
-13 10 14 -0.7531 -0.0201
-12 0 2 27.6227 0.1437
-12 0 4 34.9472 -0.0297
-12 0 6 4.6232 -0.0613
-12 0 8 -21.9001 0.0929
-12 0 10 -14.4676 -0.0519
-12 0 12 4.8911 -0.0120
-12 0 14 6.9918 0.0417
-12 0 16 -1.3301 -0.0769
-12 0 18 -3.2455 0.0429
-12 0 20 -1.3162 -0.0110
-12 0 22 -0.7675 -0.0297
-12 0 24 0.2909 0.0241
-12 1 1 9.2824 -0.0404
-12 1 2 -12.8254 0.0382
-12 1 3 -9.6058 -0.0355
-12 1 4 10.3140 0.0185
-12 1 5 -9.1686 0.0254
-12 1 6 22.6732 -0.0208
-12 1 7 5.7350 0.0037
-12 1 8 11.7556 0.0031
-12 1 9 6.3628 0.0128
-12 1 10 -5.6226 0.0153
-12 1 11 -3.3059 0.0267
-12 1 12 -8.5989 -0.0037
-12 1 13 -4.0780 -0.0194
-12 1 14 -0.1368 0.0141
-12 1 15 2.2530 -0.0027
-12 1 16 3.0242 -0.0174
-12 1 17 3.8989 0.0294
-12 1 18 0.3270 -0.0116
-12 1 19 1.1010 -0.0048
-12 1 20 0.0103 0.0198
-12 1 21 -0.6415 -0.0003
-12 1 22 -0.3913 -0.0288
-12 1 23 -0.2664 0.0663
-12 1 24 -1.2621 -0.0107
-12 1 25 -0.0368 0.0368
-12 2 1 8.3862 -0.0167
-12 2 2 -15.0852 0.0272
-12 2 3 9.2997 -0.0015
-12 2 4 -4.8178 0.0187
-12 2 5 -3.7649 0.0057
-12 2 6 -4.3257 -0.0014
-12 2 7 -4.5929 -0.0221
-12 2 8 -0.8346 0.0127
-12 2 9 2.8727 0.0189
-12 2 10 7.6407 -0.0116
-12 2 11 0.7833 0.0030
-12 2 12 6.4372 -0.0039
-12 2 13 -5.3299 -0.0028
-12 2 14 -1.3470 0.0120
-12 2 15 -3.7289 0.0072
-12 2 16 -2.6435 -0.0037
-12 2 17 2.4901 -0.0315
-12 2 18 -0.7860 -0.0219
-12 2 19 3.5172 0.0219
-12 2 20 0.1596 0.0300
-12 2 21 0.4134 -0.0150
-12 2 22 0.1552 0.0040
-12 2 23 -0.8748 0.0131
-12 2 24 -0.2997 -0.0164
-12 2 25 0.8843 0.0525
-12 3 1 -3.5083 0.0043
-12 3 2 -12.3319 0.0122
-12 3 3 -7.6107 -0.0086
-12 3 4 -2.2213 -0.0052
-12 3 5 -3.0600 -0.0054
-12 3 6 4.2849 0.0110
-12 3 7 5.2800 -0.0077
-12 3 8 -7.5004 0.0185
-12 3 9 8.9576 -0.0144
-12 3 10 -10.2941 -0.0145
-12 3 11 3.3198 0.0155
-12 3 12 3.0238 0.0117
-12 3 13 -3.7016 -0.0057
-12 3 14 7.4287 -0.0142
-12 3 15 -4.6433 0.0104
-12 3 16 1.0999 -0.0255
-12 3 17 -1.5323 -0.0004
-12 3 18 -1.8053 -0.0175
-12 3 19 1.4699 -0.0147
-12 3 20 -0.6287 -0.0234
-12 3 21 1.8297 -0.0111
-12 3 22 0.8931 -0.0236
-12 3 23 0.6996 -0.0281
-12 3 24 -0.0829 -0.0338
-12 3 25 -0.4788 0.0738
-12 4 1 15.8580 0.0029
-12 4 2 3.7763 -0.0089
-12 4 3 5.2414 0.0166
-12 4 4 0.1323 0.0028
-12 4 5 -15.8985 0.0025
-12 4 6 7.1646 0.0022
-12 4 7 -13.8610 0.0037
-12 4 8 4.6480 -0.0016
-12 4 9 5.9307 -0.0004
-12 4 10 -8.4402 0.0104
-12 4 11 12.8076 -0.0094
-12 4 12 -8.5272 -0.0299
-12 4 13 2.5540 -0.0064
-12 4 14 1.5308 0.0160
-12 4 15 -3.5050 -0.0091
-12 4 16 2.8344 -0.0000
-12 4 17 -1.6029 -0.0017
-12 4 18 0.1281 -0.0171
-12 4 19 0.6784 -0.0135
-12 4 20 -0.5370 0.0035
-12 4 21 0.5494 0.0222
-12 4 22 0.1426 0.0523
-12 4 23 0.1314 -0.0837
-12 4 24 -0.8830 -0.0611
-12 5 1 1.3921 0.0144
-12 5 2 -7.1127 0.0181
-12 5 3 16.0424 0.0336
-12 5 4 -2.9455 -0.0096
-12 5 5 5.5463 -0.0073
-12 5 6 6.8612 0.0049
-12 5 7 -14.4582 -0.0076
-12 5 8 9.9910 -0.0142
-12 5 9 -11.8839 0.0054
-12 5 10 2.0899 0.0136
-12 5 11 4.6830 -0.0231
-12 5 12 -4.2269 -0.0114
-12 5 13 7.1494 0.0226
-12 5 14 -0.5355 -0.0258
-12 5 15 0.1093 -0.0055
-12 5 16 1.4636 -0.0025
-12 5 17 -1.4678 -0.0134
-12 5 18 -1.6692 0.0274
-12 5 19 0.9507 0.0030
-12 5 20 -2.2592 0.0073
-12 5 21 1.1990 0.0436
-12 5 22 -0.4312 0.0314
-12 5 23 0.8916 0.0280
-12 5 24 1.3053 0.1442
-12 6 1 -4.1537 0.0171
-12 6 2 -2.9270 -0.0107
-12 6 3 5.9696 0.0008
-12 6 4 -10.0155 -0.0108
-12 6 5 10.2365 0.0176
-12 6 6 -3.5542 -0.0160
-12 6 7 1.2862 -0.0153
-12 6 8 5.2116 -0.0056
-12 6 9 -7.9442 -0.0207
-12 6 10 3.2257 0.0101
-12 6 11 -5.0479 -0.0273
-12 6 12 -1.8826 0.0258
-12 6 13 -0.0267 -0.0145
-12 6 14 -0.3210 -0.0078
-12 6 15 -0.2649 0.0139
-12 6 16 3.9389 -0.0084
-12 6 17 -0.6016 0.0022
-12 6 18 0.9739 -0.0205
-12 6 19 1.0581 -0.0176
-12 6 20 -2.3902 0.0401
-12 6 21 0.9496 0.0515
-12 6 22 -1.3173 -0.0190
-12 7 1 -6.3192 0.0072
-12 7 2 2.0239 0.0154
-12 7 3 0.2865 0.0047
-12 7 4 -1.8821 0.0214
-12 7 5 5.5162 -0.0003
-12 7 6 -3.1073 -0.0181
-12 7 7 2.9151 0.0125
-12 7 8 0.2072 -0.0135
-12 7 9 -0.5939 -0.0067
-12 7 10 1.4069 0.0054
-12 7 11 -0.0230 -0.0189
-12 7 12 -0.7098 -0.0172
-12 7 13 0.8578 0.0030
-12 7 14 -0.8909 0.0221
-12 7 15 -2.2818 0.0105
-12 7 16 2.2833 -0.0016
-12 7 17 -3.6219 -0.0042
-12 7 18 3.7238 -0.0646
-12 7 19 0.3608 -0.0065
-12 7 20 0.7581 -0.0011
-12 7 21 3.1437 -0.0730
-12 8 1 -2.5688 -0.0096
-12 8 2 1.1414 0.0279
-12 8 3 -2.3649 -0.0305
-12 8 4 -2.6363 -0.0000
-12 8 5 1.3424 -0.0213
-12 8 6 -0.8268 -0.0163
-12 8 7 1.8692 0.0015
-12 8 8 2.3258 -0.0331
-12 8 9 -0.9806 0.0056
-12 8 10 1.5275 0.0062
-12 8 11 -0.8266 0.0278
-12 8 12 -1.6180 0.0109
-12 8 13 2.1774 -0.0008
-12 8 14 -3.2410 0.0138
-12 8 15 2.0331 -0.0096
-12 8 16 -0.5080 0.0754
-12 8 17 -1.0537 -0.0253
-12 8 18 1.4188 -0.0467
-12 9 1 -1.2457 -0.0159
-12 9 2 2.7813 0.0153
-12 9 3 0.5131 -0.0212
-12 9 4 -1.4864 0.0418
-12 9 5 0.8902 -0.0193
-12 9 6 -3.6088 0.0060
-12 9 7 -0.1721 0.0171
-12 9 8 0.5920 0.0191
-12 9 9 -1.1840 0.0009
-12 9 10 3.3830 0.0040
-12 9 11 -2.4071 0.0336
-12 9 12 2.0039 -0.0070
-12 9 13 -0.2152 -0.0082
-12 9 14 -0.7366 -0.0026
-12 9 15 0.9051 -0.0210
-12 9 16 -2.0464 0.0631
-12 9 17 -0.2871 0.0208
-12 10 1 -2.1410 -0.0472
-12 10 2 1.5911 0.0001
-12 10 3 -0.8498 0.0286
-12 10 4 0.0643 0.0145
-12 10 5 2.9170 -0.0043
-12 10 6 -1.9723 0.0320
-12 10 7 1.2809 0.0181
-12 10 8 -1.8034 0.0004
-12 10 9 -0.7102 -0.0013
-12 10 10 1.2249 -0.0092
-12 10 11 -1.3244 0.0159
-12 10 12 1.5167 0.0029
-12 10 13 -1.2164 0.0662
-12 10 14 0.3043 0.0211
-12 11 1 0.5247 0.0035
-12 11 2 0.8246 0.0642
-12 11 3 -1.2979 -0.0350
-12 11 4 -0.0034 -0.0346
-12 11 5 0.6712 -0.0578
-12 11 6 -0.7888 -0.0449
-12 11 7 1.8763 -0.0852
-12 11 8 -0.9372 0.0062
-12 11 9 0.3112 0.0561
-11 0 2 -29.7466 -0.1570
-11 0 4 -40.8548 0.0689
-11 0 6 -8.4377 0.0215
-11 0 8 19.0376 -0.0790
-11 0 10 12.2943 0.0819
-11 0 12 -3.7352 -0.0239
-11 0 14 -4.7372 -0.0006
-11 0 16 1.8111 0.0647
-11 0 18 1.8715 -0.0735
-11 0 20 -0.4680 0.0378
-11 0 22 0.4185 0.0129
-11 0 24 0.1447 -0.0395
-11 1 1 -4.9177 0.0524
-11 1 2 22.6492 -0.0340
-11 1 3 12.7821 0.0108
-11 1 4 -4.0542 -0.0155
-11 1 5 5.5772 -0.0232
-11 1 6 -21.2231 0.0219
-11 1 7 -9.7840 0.0014
-11 1 8 -13.4931 -0.0211
-11 1 9 -4.9673 -0.0204
-11 1 10 2.2683 -0.0136
-11 1 11 7.0144 -0.0073
-11 1 12 6.4100 -0.0016
-11 1 13 5.3902 0.0199
-11 1 14 0.9327 -0.0251
-11 1 15 -3.1649 -0.0163
-11 1 16 -1.6420 0.0283
-11 1 17 -4.5732 -0.0184
-11 1 18 0.2788 0.0066
-11 1 19 -1.0275 0.0252
-11 1 20 -0.7793 -0.0397
-11 1 21 1.2184 -0.0188
-11 1 22 -0.3337 -0.0015
-11 1 23 0.7863 -0.0415
-11 1 24 1.1489 -0.0132
-11 1 25 0.1966 -0.0025
-11 2 1 -9.2087 0.0128
-11 2 2 9.4525 -0.0200
-11 2 3 -3.9990 -0.0052
-11 2 4 6.6430 -0.0154
-11 2 5 7.2171 0.0175
-11 2 6 12.1421 0.0034
-11 2 7 0.8521 0.0238
-11 2 8 5.9987 -0.0054
-11 2 9 -7.8871 -0.0244
-11 2 10 -8.5981 0.0107
-11 2 11 -1.2583 0.0099
-11 2 12 -9.9874 0.0103
-11 2 13 7.9246 -0.0016
-11 2 14 0.1064 -0.0092
-11 2 15 5.1421 0.0021
-11 2 16 3.3813 -0.0018
-11 2 17 -2.4305 0.0253
-11 2 18 1.3723 0.0189
-11 2 19 -3.8149 -0.0147
-11 2 20 -0.1657 -0.0181
-11 2 21 -0.9947 0.0468
-11 2 22 -0.9139 -0.0111
-11 2 23 0.5092 -0.0016
-11 2 24 -0.4981 -0.0096
-11 2 25 -0.7980 -0.0169
-11 3 1 0.5652 0.0055
-11 3 2 7.8368 -0.0075
-11 3 3 9.7132 -0.0026
-11 3 4 -7.3125 -0.0000
-11 3 5 7.6467 0.0021
-11 3 6 -8.0561 -0.0156
-11 3 7 -3.0832 0.0095
-11 3 8 11.8414 -0.0040
-11 3 9 -10.2798 0.0074
-11 3 10 14.8893 0.0068
-11 3 11 -5.8382 -0.0073
-11 3 12 -2.8300 -0.0103
-11 3 13 2.3994 0.0090
-11 3 14 -8.7161 0.0168
-11 3 15 4.5005 -0.0164
-11 3 16 -0.8273 0.0116
-11 3 17 1.8205 0.0143
-11 3 18 2.3276 0.0137
-11 3 19 -0.6668 0.0067
-11 3 20 0.7659 0.0216
-11 3 21 -1.6294 0.0047
-11 3 22 -0.6808 0.0129
-11 3 23 -0.7129 0.0273
-11 3 24 0.3899 0.0240
-11 3 25 0.6446 -0.0456
-11 4 1 -21.9278 0.0084
-11 4 2 -0.0556 -0.0050
-11 4 3 -7.2079 -0.0072
-11 4 4 -1.3514 -0.0202
-11 4 5 18.5281 0.0033
-11 4 6 -12.2277 0.0023
-11 4 7 16.3770 -0.0067
-11 4 8 -7.7141 0.0189
-11 4 9 -4.6746 -0.0063
-11 4 10 8.8159 -0.0015
-11 4 11 -11.6967 0.0064
-11 4 12 8.8571 0.0323
-11 4 13 -2.3272 0.0112
-11 4 14 -1.9297 -0.0223
-11 4 15 2.5214 0.0040
-11 4 16 -2.4950 -0.0094
-11 4 17 0.1232 0.0107
-11 4 18 0.6424 0.0103
-11 4 19 -0.9690 0.0274
-11 4 20 0.9071 -0.0015
-11 4 21 -0.0633 -0.0161
-11 4 22 -0.3799 -0.0520
-11 4 23 -0.1212 0.0786
-11 4 24 0.5375 0.0164
-11 4 25 0.3526 0.0503
-11 5 1 -2.0639 -0.0252
-11 5 2 9.7973 -0.0102
-11 5 3 -19.6310 -0.0188
-11 5 4 3.5625 0.0099
-11 5 5 -7.1557 0.0168
-11 5 6 -7.0267 -0.0124
-11 5 7 14.5186 0.0031
-11 5 8 -10.0601 0.0152
-11 5 9 11.7956 -0.0026
-11 5 10 -2.1641 -0.0089
-11 5 11 -3.3629 0.0120
-11 5 12 2.9726 0.0134
-11 5 13 -4.6142 -0.0193
-11 5 14 -1.0587 0.0210
-11 5 15 1.0339 0.0079
-11 5 16 -1.4155 -0.0142
-11 5 17 0.7562 -0.0093
-11 5 18 2.3598 -0.0359
-11 5 19 -2.0449 -0.0121
-11 5 20 2.6115 0.0034
-11 5 21 -1.2120 -0.0605
-11 5 22 0.2424 -0.0139
-11 5 23 -0.5396 -0.0392
-11 5 24 -1.7604 -0.1202
-11 6 1 5.5562 -0.0136
-11 6 2 4.9768 0.0203
-11 6 3 -4.6244 -0.0050
-11 6 4 10.5249 0.0084
-11 6 5 -9.8861 -0.0208
-11 6 6 2.2800 0.0142
-11 6 7 -2.2290 0.0158
-11 6 8 -4.9531 -0.0045
-11 6 9 5.9871 0.0132
-11 6 10 -1.1487 -0.0050
-11 6 11 3.9136 0.0071
-11 6 12 2.8200 -0.0077
-11 6 13 1.2450 0.0022
-11 6 14 -1.1605 0.0015
-11 6 15 1.9184 -0.0136
-11 6 16 -4.9858 -0.0075
-11 6 17 1.0945 0.0063
-11 6 18 -0.7566 0.0171
-11 6 19 -1.4435 0.0384
-11 6 20 2.4870 -0.0228
-11 6 21 -1.2782 -0.0229
-11 6 22 1.0555 0.0386
-11 7 1 4.8222 -0.0150
-11 7 2 -1.9813 -0.0083
-11 7 3 -0.7166 -0.0076
-11 7 4 2.2467 -0.0033
-11 7 5 -3.6334 -0.0032
-11 7 6 1.9951 0.0305
-11 7 7 -1.0975 -0.0057
-11 7 8 -2.0547 -0.0000
-11 7 9 -0.0677 0.0213
-11 7 10 -1.6379 -0.0203
-11 7 11 -2.0114 0.0033
-11 7 12 2.0647 0.0177
-11 7 13 -1.7596 -0.0220
-11 7 14 1.7827 -0.0078
-11 7 15 2.6280 -0.0112
-11 7 16 -2.1687 -0.0036
-11 7 17 3.8012 -0.0099
-11 7 18 -3.5741 0.0473
-11 7 19 -0.2712 0.0069
-11 7 20 -0.7468 0.0244
-11 7 21 -2.9812 0.0850
-11 7 22 0.0119 0.0096
-11 8 1 2.3781 0.0253
-11 8 2 -0.0139 -0.0046
-11 8 3 0.9568 0.0133
-11 8 4 3.6533 0.0044
-11 8 5 -1.6584 -0.0071
-11 8 6 0.8170 0.0098
-11 8 7 0.0082 -0.0147
-11 8 8 -3.1723 0.0171
-11 8 9 2.8743 -0.0007
-11 8 10 -2.6132 -0.0336
-11 8 11 0.9039 -0.0124
-11 8 12 1.1323 -0.0297
-11 8 13 -2.7086 -0.0005
-11 8 14 3.0579 0.0014
-11 8 15 -2.2632 0.0062
-11 8 16 0.7776 -0.0507
-11 8 17 0.9137 0.0042
-11 8 18 -0.4385 0.0246
-11 8 19 2.7811 0.0073
-11 9 1 1.4486 0.0308
-11 9 2 -2.8734 0.0025
-11 9 3 -1.2731 0.0106
-11 9 4 2.5275 -0.0081
-11 9 5 -1.8833 -0.0127
-11 9 6 3.9965 0.0064
-11 9 7 0.0912 -0.0294
-11 9 8 -1.0609 -0.0173
-11 9 9 2.3102 0.0068
-11 9 10 -3.7738 0.0079
-11 9 11 3.0158 0.0023
-11 9 12 -2.0833 -0.0019
-11 9 13 0.0346 0.0144
-11 9 14 0.5193 -0.0201
-11 9 15 -0.6568 -0.0086
-11 9 16 1.3641 -0.0275
-11 9 17 0.5196 -0.0275
-11 9 18 -0.4040 -0.0881
-11 10 1 2.6439 0.0229
-11 10 2 -1.8412 -0.0351
-11 10 3 0.5774 -0.0304
-11 10 4 -0.1488 -0.0112
-11 10 5 -3.5717 -0.0013
-11 10 6 2.4951 0.0027
-11 10 7 -1.5203 -0.0173
-11 10 8 1.7421 0.0224
-11 10 9 1.0109 -0.0008
-11 10 10 -1.3548 -0.0108
-11 10 11 1.5349 -0.0284
-11 10 12 -0.9101 0.0056
-11 10 13 0.8222 -0.0283
-11 11 1 -0.0475 0.0537
-11 11 2 -0.7062 -0.0462
-11 11 3 1.9137 0.0499
-11 11 4 -0.0274 0.0308
-11 11 5 -0.6101 0.0464
-11 11 6 0.7146 0.0286
-11 11 7 -2.1364 0.0382
-11 11 8 0.6006 0.0017
-11 11 9 0.1080 -0.0479
-11 11 10 -0.3508 -0.0256
-11 11 11 0.5872 -0.0002
-11 11 12 -0.3287 -0.0211
-11 12 2 -0.1736 -0.1184
-11 12 3 0.3954 -0.0098
-10 0 2 26.6393 0.1117
-10 0 4 40.9269 -0.0929
-10 0 6 10.7452 0.0193
-10 0 8 -14.3750 0.0397
-10 0 10 -8.3015 -0.0855
-10 0 12 2.8459 0.0559
-10 0 14 1.5397 -0.0314
-10 0 16 -2.8524 -0.0269
-10 0 18 -0.3577 0.0771
-10 0 20 2.6781 -0.0582
-10 0 22 0.2181 0.0145
-10 0 24 -0.7417 0.0378
-10 1 1 -1.3669 -0.0349
-10 1 2 -30.1686 0.0251
-10 1 3 -16.1496 0.0205
-10 1 4 -4.1353 0.0063
-10 1 5 -0.4951 0.0094
-10 1 6 16.0951 -0.0195
-10 1 7 14.9704 -0.0112
-10 1 8 13.2847 0.0295
-10 1 9 3.9070 0.0187
-10 1 10 1.2554 0.0035
-10 1 11 -10.5536 -0.0119
-10 1 12 -2.9942 0.0021
-10 1 13 -6.5062 -0.0146
-10 1 14 -1.0717 0.0274
-10 1 15 4.0186 0.0234
-10 1 16 0.1074 -0.0263
-10 1 17 4.7451 -0.0014
-10 1 18 -1.2391 -0.0008
-10 1 19 0.4831 -0.0298
-10 1 20 1.2168 0.0391
-10 1 21 -1.5893 0.0304
-10 1 22 1.2396 0.0209
-10 1 23 -0.7157 0.0084
-10 1 24 -0.5133 0.0240
-10 1 25 -0.0154 -0.0152
-10 2 1 10.5657 -0.0051
-10 2 2 0.6376 0.0017
-10 2 3 -3.2671 0.0120
-10 2 4 -5.8735 0.0083
-10 2 5 -12.1308 -0.0297
-10 2 6 -19.9045 -0.0054
-10 2 7 3.0117 -0.0139
-10 2 8 -12.1277 0.0041
-10 2 9 13.5572 0.0242
-10 2 10 8.2602 -0.0038
-10 2 11 2.4495 -0.0167
-10 2 12 12.5766 -0.0164
-10 2 13 -9.7924 0.0114
-10 2 14 0.9043 0.0034
-10 2 15 -6.0764 -0.0085
-10 2 16 -4.0211 0.0103
-10 2 17 2.3560 -0.0160
-10 2 18 -1.6071 -0.0103
-10 2 19 3.6177 0.0073
-10 2 20 0.2317 -0.0036
-10 2 21 1.0956 -0.0541
-10 2 22 1.1864 0.0034
-10 2 23 -0.2600 0.0035
-10 2 24 0.8067 0.0178
-10 2 25 0.7244 -0.0043
-10 3 1 3.2976 -0.0150
-10 3 2 -3.0536 0.0007
-10 3 3 -10.4446 0.0143
-10 3 4 18.6858 0.0038
-10 3 5 -11.8232 0.0041
-10 3 6 12.8434 0.0086
-10 3 7 -0.0644 -0.0059
-10 3 8 -15.4575 -0.0134
-10 3 9 10.0647 -0.0028
-10 3 10 -18.7707 0.0047
-10 3 11 7.6075 -0.0063
-10 3 12 2.5046 0.0077
-10 3 13 -0.4449 -0.0109
-10 3 14 9.4822 -0.0177
-10 3 15 -3.2953 0.0217
-10 3 16 0.1218 0.0037
-10 3 17 -1.6242 -0.0203
-10 3 18 -2.9609 -0.0042
-10 3 19 -0.3059 0.0013
-10 3 20 -0.5857 -0.0141
-10 3 21 0.9696 0.0040
-10 3 22 0.8225 -0.0117
-10 3 23 0.6109 -0.0140
-10 3 24 -0.5420 -0.0243
-10 3 25 -0.5409 0.0268
-10 4 1 26.2109 -0.0221
-10 4 2 -4.8816 0.0145
-10 4 3 8.4375 -0.0018
-10 4 4 1.6822 0.0238
-10 4 5 -19.3434 -0.0042
-10 4 6 16.5176 -0.0120
-10 4 7 -16.5952 0.0127
-10 4 8 10.5603 -0.0272
-10 4 9 3.4855 0.0125
-10 4 10 -8.3070 0.0014
-10 4 11 8.8774 -0.0024
-10 4 12 -8.4067 -0.0220
-10 4 13 0.9816 -0.0179
-10 4 14 2.2704 0.0226
-10 4 15 -1.3654 0.0009
-10 4 16 1.9662 0.0046
-10 4 17 1.8009 -0.0080
-10 4 18 -1.5123 -0.0021
-10 4 19 1.3821 -0.0271
-10 4 20 -1.2063 0.0010
-10 4 21 -0.6947 0.0114
-10 4 22 0.8080 0.0431
-10 4 23 -0.2526 -0.0582
-10 4 24 0.0034 0.0173
-10 4 25 -0.3015 -0.0097
-10 5 1 1.9783 0.0189
-10 5 2 -11.3016 0.0041
-10 5 3 21.0009 -0.0031
-10 5 4 -3.9622 -0.0119
-10 5 5 7.6802 -0.0139
-10 5 6 5.9926 0.0106
-10 5 7 -13.1101 0.0125
-10 5 8 8.6119 -0.0198
-10 5 9 -9.8147 0.0029
-10 5 10 1.6616 0.0044
-10 5 11 2.3639 -0.0007
-10 5 12 -1.5227 -0.0063
-10 5 13 1.5359 0.0088
-10 5 14 2.6938 0.0004
-10 5 15 -2.4549 -0.0096
-10 5 16 1.3911 0.0241
-10 5 17 -0.1305 0.0323
-10 5 18 -2.8582 0.0267
-10 5 19 3.1079 0.0163
-10 5 20 -2.8078 -0.0150
-10 5 21 1.2279 0.0561
-10 5 22 0.0262 -0.0082
-10 5 23 0.0149 0.0205
-10 5 24 2.0473 0.0708
-10 6 1 -6.5021 0.0078
-10 6 2 -6.4885 -0.0128
-10 6 3 2.4525 0.0040
-10 6 4 -9.7573 0.0045
-10 6 5 8.0981 0.0103
-10 6 6 -0.4294 -0.0095
-10 6 7 2.6779 -0.0160
-10 6 8 4.3941 0.0090
-10 6 9 -3.1773 0.0039
-10 6 10 -1.2538 -0.0062
-10 6 11 -1.7064 0.0138
-10 6 12 -4.0554 -0.0113
-10 6 13 -1.7541 0.0047
-10 6 14 2.0583 0.0038
-10 6 15 -3.2033 0.0036
-10 6 16 5.6585 0.0253
-10 6 17 -1.7982 -0.0094
-10 6 18 0.7751 -0.0110
-10 6 19 1.3530 -0.0380
-10 6 20 -2.3425 0.0105
-10 6 21 1.5535 -0.0029
-10 6 22 -0.7173 -0.0334
-10 6 23 -1.5086 0.0608
-10 7 1 -2.4207 0.0139
-10 7 2 1.6019 -0.0087
-10 7 3 1.4578 -0.0021
-10 7 4 -2.4211 -0.0061
-10 7 5 1.1779 -0.0034
-10 7 6 -0.5791 -0.0214
-10 7 7 -1.5473 -0.0072
-10 7 8 3.8941 0.0161
-10 7 9 0.1762 -0.0254
-10 7 10 1.8974 0.0287
-10 7 11 3.8166 0.0153
-10 7 12 -3.1030 -0.0116
-10 7 13 2.8842 0.0310
-10 7 14 -2.7124 -0.0087
-10 7 15 -2.2096 0.0044
-10 7 16 1.5757 -0.0022
-10 7 17 -3.4663 0.0194
-10 7 18 3.2158 -0.0295
-10 7 19 -0.1362 0.0102
-10 7 20 0.7256 -0.0392
-10 7 21 2.3214 -0.0624
-10 7 22 -0.1078 -0.0226
-10 8 1 -2.2350 -0.0086
-10 8 2 -1.4376 -0.0168
-10 8 3 0.7231 0.0114
-10 8 4 -4.5892 -0.0057
-10 8 5 2.0998 0.0192
-10 8 6 -0.6152 0.0065
-10 8 7 -1.9123 0.0111
-10 8 8 3.8971 -0.0002
-10 8 9 -4.6007 -0.0064
-10 8 10 3.3256 0.0319
-10 8 11 -1.0110 -0.0023
-10 8 12 -0.6965 0.0207
-10 8 13 2.7627 0.0019
-10 8 14 -2.4258 -0.0148
-10 8 15 2.2428 0.0005
-10 8 16 -0.7153 0.0234
-10 8 17 -0.5808 0.0135
-10 8 18 -0.3640 -0.0074
-10 8 19 -2.4203 0.0280
-10 8 20 -0.8005 -0.0877
-10 9 1 -1.5454 -0.0217
-10 9 2 2.9911 -0.0204
-10 9 3 1.9433 0.0090
-10 9 4 -3.3192 -0.0165
-10 9 5 2.7615 0.0270
-10 9 6 -3.9498 -0.0128
-10 9 7 -0.1380 0.0171
-10 9 8 1.5196 0.0177
-10 9 9 -3.1955 -0.0160
-10 9 10 3.6018 -0.0135
-10 9 11 -2.9716 -0.0111
-10 9 12 1.5087 0.0058
-10 9 13 0.2101 -0.0010
-10 9 14 -0.6240 0.0295
-10 9 15 0.0360 0.0327
-10 9 16 -0.6146 -0.0081
-10 10 1 -3.1034 0.0130
-10 10 2 2.0051 0.0334
-10 10 3 -0.3856 0.0296
-10 10 4 0.2526 -0.0008
-10 10 5 3.9020 -0.0052
-10 10 6 -2.6195 -0.0183
-10 10 7 1.4565 0.0011
-10 10 8 -1.1796 -0.0225
-10 10 9 -1.4888 -0.0103
-10 10 10 1.4702 0.0242
-10 10 11 -1.4277 0.0335
-10 10 12 0.2548 -0.0313
-10 10 13 0.0205 0.0074
-10 10 14 -0.6841 -0.0130
-10 11 1 -0.3580 -0.0762
-10 11 2 0.5933 0.0203
-10 11 3 -2.5021 -0.0223
-10 11 4 0.0605 -0.0158
-10 11 5 0.4479 -0.0066
-10 11 6 -0.6527 0.0000
-10 11 7 2.2529 0.0058
-10 11 8 -0.0716 -0.0021
-10 11 9 -0.6055 0.0289
-10 11 10 1.2189 0.0274
-10 11 11 -0.9999 -0.0004
-10 11 12 0.4314 0.0416
-10 12 2 0.3037 0.0724
-10 12 3 -0.3874 0.0143
-10 12 4 0.4652 0.0948
-9 0 2 -18.0173 -0.0236
-9 0 4 -33.2981 0.0893
-9 0 6 -10.5358 -0.0546
-9 0 8 7.7467 0.0067
-9 0 10 2.1689 0.0595
-9 0 12 -2.5352 -0.0711
-9 0 14 2.1247 0.0507
-9 0 16 4.0217 -0.0199
-9 0 18 -1.1487 -0.0502
-9 0 20 -4.5897 0.0629
-9 0 22 -0.6982 -0.0438
-9 0 24 1.2391 -0.0154
-9 1 1 8.4655 0.0010
-9 1 2 32.3879 -0.0087
-9 1 3 19.0668 -0.0428
-9 1 4 12.7074 0.0116
-9 1 5 -5.6196 0.0099
-9 1 6 -7.1537 0.0187
-9 1 7 -20.4506 0.0171
-9 1 8 -10.7538 -0.0266
-9 1 9 -2.8414 -0.0120
-9 1 10 -4.6340 0.0068
-9 1 11 13.5240 0.0236
-9 1 12 -1.3736 -0.0020
-9 1 13 6.9567 0.0049
-9 1 14 0.5160 -0.0183
-9 1 15 -4.6934 -0.0200
-9 1 16 1.3104 0.0176
-9 1 17 -4.1333 0.0159
-9 1 18 2.2435 -0.0025
-9 1 19 0.4332 0.0177
-9 1 20 -1.3606 -0.0202
-9 1 21 1.4777 -0.0298
-9 1 22 -1.9445 -0.0230
-9 1 23 0.0023 0.0188
-9 1 24 -0.1287 -0.0169
-9 1 25 -0.3472 0.0077
-9 2 1 -12.2478 -0.0043
-9 2 2 -14.0349 0.0142
-9 2 3 11.8558 -0.0136
-9 2 4 2.1455 -0.0095
-9 2 5 17.9393 0.0294
-9 2 6 26.5173 0.0022
-9 2 7 -6.4683 -0.0045
-9 2 8 18.2057 -0.0055
-9 2 9 -18.6406 -0.0197
-9 2 10 -6.9460 -0.0016
-9 2 11 -3.5839 0.0148
-9 2 12 -13.7089 0.0191
-9 2 13 10.6942 -0.0206
-9 2 14 -1.3935 0.0013
-9 2 15 6.0415 0.0129
-9 2 16 4.2639 -0.0144
-9 2 17 -2.3216 0.0023
-9 2 18 1.3021 -0.0000
-9 2 19 -2.7056 -0.0069
-9 2 20 -0.2293 0.0175
-9 2 21 -0.5832 0.0349
-9 2 22 -0.8476 0.0027
-9 2 23 0.0162 -0.0147
-9 2 24 -0.6303 -0.0120
-9 2 25 -0.8868 0.0137
-9 3 1 -7.6593 0.0163
-9 3 2 -1.1942 0.0118
-9 3 3 9.2095 -0.0178
-9 3 4 -30.4785 -0.0078
-9 3 5 14.4948 -0.0005
-9 3 6 -17.8369 -0.0010
-9 3 7 3.4868 0.0059
-9 3 8 17.8413 0.0217
-9 3 9 -8.2468 0.0011
-9 3 10 20.8105 -0.0158
-9 3 11 -8.0793 0.0140
-9 3 12 -2.5249 -0.0007
-9 3 13 -1.5976 0.0064
-9 3 14 -9.4771 0.0167
-9 3 15 1.3672 -0.0231
-9 3 16 1.0252 -0.0125
-9 3 17 1.0463 0.0194
-9 3 18 3.3085 -0.0003
-9 3 19 1.2855 -0.0056
-9 3 20 -0.1240 0.0071
-9 3 21 -0.0429 -0.0075
-9 3 22 -1.2037 0.0133
-9 3 23 -0.4420 -0.0016
-9 3 24 0.6833 0.0222
-9 3 25 0.2137 -0.0159
-9 4 1 -27.6895 0.0228
-9 4 2 10.8673 -0.0104
-9 4 3 -8.2542 0.0015
-9 4 4 -0.5193 -0.0111
-9 4 5 18.2103 0.0021
-9 4 6 -19.0337 0.0183
-9 4 7 14.1782 -0.0127
-9 4 8 -12.4406 0.0174
-9 4 9 -2.6287 -0.0091
-9 4 10 7.1808 -0.0097
-9 4 11 -4.6064 -0.0002
-9 4 12 7.1642 0.0080
-9 4 13 1.4212 0.0189
-9 4 14 -2.7041 -0.0147
-9 4 15 0.2387 -0.0087
-9 4 16 -1.3962 0.0094
-9 4 17 -3.8316 -0.0043
-9 4 18 2.3874 -0.0058
-9 4 19 -1.7640 0.0147
-9 4 20 1.4346 0.0005
-9 4 21 1.5591 -0.0066
-9 4 22 -1.2647 -0.0285
-9 4 23 0.7614 0.0393
-9 4 24 -0.5445 -0.0359
-9 4 25 0.1151 -0.0156
-9 5 1 -1.4860 -0.0054
-9 5 2 11.1147 0.0001
-9 5 3 -20.0791 0.0161
-9 5 4 3.9497 0.0143
-9 5 5 -6.9420 -0.0018
-9 5 6 -3.8415 -0.0012
-9 5 7 10.4125 -0.0279
-9 5 8 -5.8185 0.0210
-9 5 9 5.9052 0.0008
-9 5 10 -0.6590 -0.0072
-9 5 11 -2.1788 -0.0054
-9 5 12 0.1954 -0.0034
-9 5 13 1.6157 0.0030
-9 5 14 -4.0621 -0.0195
-9 5 15 4.1590 0.0085
-9 5 16 -1.5246 -0.0197
-9 5 17 -0.2002 -0.0438
-9 5 18 2.9870 -0.0092
-9 5 19 -4.0311 -0.0113
-9 5 20 2.9028 0.0170
-9 5 21 -1.3493 -0.0382
-9 5 22 -0.1998 0.0208
-9 5 23 0.4742 0.0128
-9 5 24 -2.0499 -0.0223
-9 6 1 6.6158 0.0025
-9 6 2 7.4307 -0.0026
-9 6 3 0.0172 0.0025
-9 6 4 7.7019 -0.0136
-9 6 5 -5.0824 0.0067
-9 6 6 -1.8956 0.0100
-9 6 7 -2.2978 0.0135
-9 6 8 -3.5695 -0.0071
-9 6 9 0.1464 -0.0175
-9 6 10 3.7131 0.0107
-9 6 11 -1.2499 -0.0198
-9 6 12 5.3743 0.0161
-9 6 13 1.3763 -0.0046
-9 6 14 -2.3020 -0.0056
-9 6 15 3.8952 0.0034
-9 6 16 -5.9050 -0.0338
-9 6 17 2.5892 0.0040
-9 6 18 -1.0124 0.0018
-9 6 19 -0.9296 0.0227
-9 6 20 2.1407 -0.0096
-9 6 21 -1.8217 0.0173
-9 6 22 0.5390 0.0081
-9 6 23 1.2648 -0.0263
-9 7 1 -0.6775 0.0001
-9 7 2 -0.6604 0.0142
-9 7 3 -2.5531 0.0157
-9 7 4 2.5871 0.0015
-9 7 5 1.4137 0.0059
-9 7 6 -0.9792 0.0051
-9 7 7 4.5874 0.0096
-9 7 8 -5.4878 -0.0181
-9 7 9 0.2222 0.0157
-9 7 10 -2.1068 -0.0237
-9 7 11 -5.1028 -0.0227
-9 7 12 3.5979 -0.0016
-9 7 13 -3.8102 -0.0177
-9 7 14 3.3890 0.0195
-9 7 15 1.4250 0.0095
-9 7 16 -0.7089 0.0174
-9 7 17 2.7732 -0.0202
-9 7 18 -2.6715 0.0150
-9 7 19 0.5519 -0.0264
-9 7 20 -0.5148 0.0368
-9 7 21 -1.5991 0.0226
-9 7 22 0.5790 0.0168
-9 8 1 1.9867 -0.0115
-9 8 2 2.8552 0.0181
-9 8 3 -2.5896 -0.0178
-9 8 4 5.2255 0.0005
-9 8 5 -2.6810 -0.0097
-9 8 6 0.2428 -0.0174
-9 8 7 3.4421 -0.0026
-9 8 8 -4.2935 -0.0023
-9 8 9 5.7409 0.0036
-9 8 10 -3.3682 -0.0063
-9 8 11 1.0385 0.0087
-9 8 12 0.4543 0.0004
-9 8 13 -2.3025 -0.0058
-9 8 14 1.3905 0.0134
-9 8 15 -1.7923 -0.0102
-9 8 16 0.2678 -0.0072
-9 8 17 0.3319 -0.0236
-9 8 18 0.8598 -0.0057
-9 8 19 1.9421 -0.0296
-9 8 20 0.7932 0.0451
-9 9 1 1.5552 0.0064
-9 9 2 -2.9847 0.0149
-9 9 3 -2.4203 -0.0172
-9 9 4 3.7761 0.0099
-9 9 5 -3.3183 -0.0169
-9 9 6 3.4749 0.0086
-9 9 7 0.3217 0.0053
-9 9 8 -1.8701 -0.0139
-9 9 9 3.6126 0.0115
-9 9 10 -2.9427 0.0144
-9 9 11 2.2852 -0.0023
-9 9 12 -0.5581 -0.0045
-9 9 13 -0.3880 -0.0119
-9 9 14 0.8611 -0.0229
-9 9 15 0.8831 -0.0386
-9 9 16 -0.1389 0.0335
-9 9 17 1.2636 -0.0082
-9 10 1 3.3854 -0.0268
-9 10 2 -2.0657 -0.0056
-9 10 3 0.2188 -0.0109
-9 10 4 -0.2979 0.0010
-9 10 5 -3.9311 0.0165
-9 10 6 2.4196 0.0046
-9 10 7 -1.1618 0.0122
-9 10 8 0.3624 0.0112
-9 10 9 1.9613 0.0205
-9 10 10 -1.4827 -0.0232
-9 10 11 1.0024 -0.0376
-9 10 12 0.1814 0.0520
-9 10 13 -1.0624 -0.0042
-9 10 14 0.5592 0.0109
-9 11 1 0.6768 0.0552
-9 11 2 -0.3835 -0.0120
-9 11 3 2.9732 -0.0111
-9 11 4 -0.0148 -0.0057
-9 11 5 -0.2786 -0.0191
-9 11 6 0.6668 -0.0229
-9 11 7 -2.3098 -0.0360
-9 11 8 -0.4039 0.0075
-9 11 9 0.9957 -0.0180
-9 11 10 -1.6852 -0.0173
-9 11 11 1.4919 0.0008
-9 12 1 -1.0037 0.0430
-9 12 2 -0.3911 0.0054
-9 12 3 0.2061 0.0046
-9 12 4 -0.5905 -0.0295
-9 12 5 1.5342 -0.0233
-8 0 2 6.2340 -0.0721
-8 0 4 18.0683 -0.0513
-8 0 6 7.2496 0.0771
-8 0 8 0.7172 -0.0444
-8 0 10 5.9640 -0.0145
-8 0 12 2.8936 0.0583
-8 0 14 -5.5912 -0.0585
-8 0 16 -4.8691 0.0596
-8 0 18 2.3329 0.0046
-8 0 20 5.5810 -0.0474
-8 0 22 0.8046 0.0622
-8 0 24 -1.4103 -0.0195
-8 1 1 -15.6843 0.0290
-8 1 2 -26.7868 -0.0189
-8 1 3 -21.5506 0.0445
-8 1 4 -19.4733 -0.0317
-8 1 5 11.5414 -0.0254
-8 1 6 -4.9736 -0.0167
-8 1 7 24.7561 -0.0110
-8 1 8 5.7794 0.0174
-8 1 9 1.1885 0.0059
-8 1 10 7.4108 -0.0091
-8 1 11 -15.5455 -0.0242
-8 1 12 6.0050 0.0059
-8 1 13 -6.3767 0.0071
-8 1 14 0.4879 -0.0001
-8 1 15 5.0875 0.0117
-8 1 16 -2.3521 -0.0098
-8 1 17 2.8155 -0.0196
-8 1 18 -3.0200 0.0035
-8 1 19 -1.3746 0.0021
-8 1 20 1.1841 -0.0023
-8 1 21 -0.8680 0.0186
-8 1 22 2.1267 0.0172
-8 1 23 0.9771 -0.0273
-8 1 24 0.4082 0.0013
-8 1 25 0.5909 0.0176
-8 2 1 13.7752 0.0134
-8 2 2 28.9758 -0.0167
-8 2 3 -20.9267 0.0031
-8 2 4 5.0639 0.0211
-8 2 5 -23.7871 -0.0242
-8 2 6 -30.3085 0.0041
-8 2 7 9.0277 0.0217
-8 2 8 -22.8471 0.0043
-8 2 9 21.8923 0.0122
-8 2 10 5.1871 0.0004
-8 2 11 3.9565 -0.0049
-8 2 12 13.1454 -0.0152
-8 2 13 -10.4726 0.0227
-8 2 14 1.1728 -0.0000
-8 2 15 -4.8290 -0.0167
-8 2 16 -3.9695 0.0112
-8 2 17 2.2825 0.0131
-8 2 18 -0.5111 0.0090
-8 2 19 1.2169 0.0098
-8 2 20 0.0309 -0.0150
-8 2 21 -0.2382 -0.0045
-8 2 22 0.0788 0.0013
-8 2 23 0.3624 0.0224
-8 2 24 0.3274 0.0006
-8 2 25 1.2466 -0.0174
-8 3 1 12.1734 -0.0077
-8 3 2 3.8606 -0.0237
-8 3 3 -6.1524 0.0088
-8 3 4 41.0215 0.0151
-8 3 5 -15.3579 -0.0152
-8 3 6 22.3051 -0.0005
-8 3 7 -6.7716 -0.0094
-8 3 8 -18.5635 -0.0171
-8 3 9 4.9848 0.0012
-8 3 10 -20.2845 0.0207
-8 3 11 6.9501 -0.0100
-8 3 12 3.1383 -0.0102
-8 3 13 3.1073 0.0029
-8 3 14 8.5452 -0.0116
-8 3 15 0.8159 0.0161
-8 3 16 -2.5153 0.0125
-8 3 17 -0.1800 -0.0161
-8 3 18 -3.1548 -0.0049
-8 3 19 -2.0354 0.0036
-8 3 20 1.1824 -0.0038
-8 3 21 -0.8942 0.0026
-8 3 22 1.4651 -0.0120
-8 3 23 0.2052 0.0109
-8 3 24 -0.9041 -0.0108
-8 3 25 0.1305 0.0085
-8 4 1 26.1334 -0.0086
-8 4 2 -17.6336 -0.0012
-8 4 3 6.3535 0.0042
-8 4 4 -2.2154 -0.0063
-8 4 5 -15.5050 -0.0030
-8 4 6 19.4974 -0.0149
-8 4 7 -9.4904 0.0035
-8 4 8 13.0371 0.0042
-8 4 9 2.2964 -0.0019
-8 4 10 -5.6976 0.0162
-8 4 11 -0.4126 0.0045
-8 4 12 -5.1531 0.0013
-8 4 13 -4.5236 -0.0102
-8 4 14 3.4036 0.0036
-8 4 15 0.6226 0.0159
-8 4 16 0.8668 -0.0204
-8 4 17 5.6256 0.0139
-8 4 18 -3.2672 0.0146
-8 4 19 2.1074 -0.0014
-8 4 20 -1.6550 -0.0039
-8 4 21 -2.2079 0.0001
-8 4 22 1.5870 0.0131
-8 4 23 -1.1433 -0.0308
-8 4 24 0.9426 0.0407
-8 4 25 0.1422 0.0114
-8 5 1 1.4002 -0.0020
-8 5 2 -9.0706 -0.0016
-8 5 3 17.4115 -0.0151
-8 5 4 -3.2701 -0.0120
-8 5 5 4.8291 0.0176
-8 5 6 1.1132 -0.0077
-8 5 7 -7.1827 0.0294
-8 5 8 2.2500 -0.0140
-8 5 9 -0.6580 -0.0103
-8 5 10 -0.6660 0.0146
-8 5 11 2.9767 0.0069
-8 5 12 0.7531 0.0047
-8 5 13 -4.4287 -0.0102
-8 5 14 4.9388 0.0231
-8 5 15 -6.0167 -0.0046
-8 5 16 1.8284 0.0064
-8 5 17 0.2575 0.0372
-8 5 18 -2.7446 -0.0008
-8 5 19 4.8036 -0.0018
-8 5 20 -2.9612 -0.0035
-8 5 21 1.5470 0.0201
-8 5 22 0.2059 -0.0173
-8 5 23 -0.8958 -0.0369
-8 5 24 1.7977 -0.0048
-8 6 1 -5.7090 -0.0129
-8 6 2 -8.1053 0.0089
-8 6 3 -2.1737 -0.0078
-8 6 4 -4.6873 0.0098
-8 6 5 1.3392 -0.0186
-8 6 6 4.5970 -0.0129
-8 6 7 0.8974 -0.0081
-8 6 8 2.6889 0.0049
-8 6 9 2.3315 0.0189
-8 6 10 -5.8351 -0.0028
-8 6 11 4.3532 0.0094
-8 6 12 -6.3263 -0.0032
-8 6 13 -0.2395 0.0025
-8 6 14 2.1189 0.0035
-8 6 15 -3.9477 -0.0032
-8 6 16 5.6012 0.0304
-8 6 17 -3.2334 0.0003
-8 6 18 1.1178 0.0082
-8 6 19 0.5107 -0.0065
-8 6 20 -2.1071 0.0141
-8 6 21 2.0967 -0.0167
-8 6 22 -0.5318 0.0190
-8 6 23 -0.9791 0.0196
-8 7 1 4.1414 -0.0137
-8 7 2 -0.7703 -0.0039
-8 7 3 3.9610 -0.0178
-8 7 4 -2.8773 0.0048
-8 7 5 -3.6592 0.0025
-8 7 6 2.4351 0.0017
-8 7 7 -7.4027 -0.0015
-8 7 8 6.6381 0.0048
-8 7 9 -0.9063 -0.0010
-8 7 10 2.1989 0.0085
-8 7 11 5.6058 0.0133
-8 7 12 -3.4808 0.0138
-8 7 13 4.0432 -0.0095
-8 7 14 -3.5551 -0.0230
-8 7 15 -0.7376 -0.0189
-8 7 16 -0.1319 -0.0290
-8 7 17 -1.8460 0.0136
-8 7 18 1.9399 0.0017
-8 7 19 -0.6095 0.0275
-8 7 20 -0.0253 -0.0208
-8 7 21 1.1581 0.0133
-8 8 1 -1.5707 0.0112
-8 8 2 -3.9082 -0.0033
-8 8 3 4.4319 0.0074
-8 8 4 -5.3363 0.0044
-8 8 5 3.2884 -0.0039
-8 8 6 0.2291 0.0139
-8 8 7 -4.3941 0.0011
-8 8 8 4.1793 -0.0042
-8 8 9 -6.0978 0.0067
-8 8 10 2.7022 -0.0149
-8 8 11 -0.8775 -0.0079
-8 8 12 -0.3333 -0.0135
-8 8 13 1.5031 0.0126
-8 8 14 -0.0747 -0.0022
-8 8 15 0.9063 0.0172
-8 8 16 0.4113 -0.0007
-8 8 17 -0.3614 0.0198
-8 8 18 -1.0836 0.0151
-8 8 19 -1.3976 -0.0028
-8 8 20 -0.7014 -0.0098
-8 8 21 -0.6077 -0.0101
-8 9 1 -1.5232 -0.0031
-8 9 2 2.6447 0.0082
-8 9 3 2.6692 0.0082
-8 9 4 -3.9209 0.0117
-8 9 5 3.4971 -0.0019
-8 9 6 -2.6381 -0.0054
-8 9 7 -0.5839 -0.0174
-8 9 8 2.0850 0.0028
-8 9 9 -3.5638 0.0030
-8 9 10 1.9797 -0.0083
-8 9 11 -1.2617 0.0156
-8 9 12 -0.4234 0.0050
-8 9 13 0.4490 0.0121
-8 9 14 -0.9672 0.0102
-8 9 15 -1.7628 0.0323
-8 9 16 0.8819 -0.0377
-8 9 17 -1.4891 -0.0005
-8 10 1 -3.3878 0.0091
-8 10 2 1.9552 -0.0196
-8 10 3 -0.0240 -0.0139
-8 10 4 0.1032 0.0108
-8 10 5 3.7531 -0.0151
-8 10 6 -2.1063 0.0173
-8 10 7 0.7994 -0.0064
-8 10 8 0.4675 -0.0040
-8 10 9 -2.2339 -0.0195
-8 10 10 1.3821 0.0155
-8 10 11 -0.4036 0.0394
-8 10 12 -0.3690 -0.0504
-8 10 13 1.9458 0.0026
-8 10 14 -0.1295 0.0049
-8 11 1 -0.9489 -0.0189
-8 11 2 0.0700 0.0210
-8 11 3 -3.1744 0.0182
-8 11 4 -0.1451 0.0147
-8 11 5 0.2576 0.0155
-8 11 6 -0.7907 0.0219
-8 11 7 2.3118 0.0529
-8 11 8 0.6646 -0.0257
-8 11 9 -1.2446 0.0214
-8 11 10 1.6028 -0.0067
-8 11 11 -1.9598 -0.0029
-8 12 1 1.1660 -0.0506
-8 12 2 0.5367 -0.0604
-8 12 3 0.0153 -0.0232
-8 12 4 0.5829 -0.0021
-8 12 5 -1.5467 0.0016
-8 12 6 -0.5184 0.0047
-8 12 7 -0.1479 -0.0122
-8 12 8 -1.3335 -0.0374
-8 12 9 0.5465 0.0426
-8 12 10 0.4946 -0.1145
-7 0 2 4.0802 0.1426
-7 0 4 2.7442 -0.0119
-7 0 6 -0.4318 -0.0766
-7 0 8 -9.8420 0.0666
-7 0 10 -15.0228 -0.0315
-7 0 12 -3.6373 -0.0190
-7 0 14 8.2965 0.0529
-7 0 16 5.1687 -0.0817
-7 0 18 -2.8852 0.0430
-7 0 20 -5.4804 0.0172
-7 0 22 -0.6462 -0.0599
-7 0 24 1.2371 0.0494
-7 1 1 23.4151 -0.0458
-7 1 2 12.3672 0.0541
-7 1 3 24.1136 -0.0287
-7 1 4 22.0608 0.0417
-7 1 5 -16.0761 0.0285
-7 1 6 18.6986 0.0079
-7 1 7 -26.7208 -0.0069
-7 1 8 1.3833 -0.0069
-7 1 9 1.2901 -0.0005
-7 1 10 -8.9559 0.0028
-7 1 11 16.1949 0.0161
-7 1 12 -9.9231 -0.0145
-7 1 13 4.5727 -0.0177
-7 1 14 -1.5143 0.0204
-7 1 15 -5.2129 -0.0024
-7 1 16 2.8723 0.0046
-7 1 17 -1.1655 0.0145
-7 1 18 3.4558 -0.0043
-7 1 19 2.0164 -0.0190
-7 1 20 -0.6618 0.0137
-7 1 21 0.0442 -0.0049
-7 1 22 -1.7703 -0.0155
-7 1 23 -1.6997 0.0141
-7 1 24 -0.3677 0.0108
-7 1 25 -0.5537 -0.0405
-7 1 26 0.8211 -0.0036
-7 2 1 -14.5572 -0.0193
-7 2 2 -43.5410 0.0082
-7 2 3 29.6223 0.0205
-7 2 4 -15.8683 -0.0315
-7 2 5 28.6911 0.0193
-7 2 6 29.8154 -0.0068
-7 2 7 -10.4988 -0.0295
-7 2 8 24.8706 -0.0002
-7 2 9 -22.6179 -0.0032
-7 2 10 -3.4281 0.0053
-7 2 11 -3.2671 -0.0090
-7 2 12 -10.8704 0.0037
-7 2 13 9.1125 -0.0143
-7 2 14 -0.1133 -0.0077
-7 2 15 2.5616 0.0195
-7 2 16 3.2732 -0.0022
-7 2 17 -2.2090 -0.0243
-7 2 18 -0.5458 -0.0137
-7 2 19 0.4372 -0.0067
-7 2 20 0.3437 0.0028
-7 2 21 0.9623 -0.0187
-7 2 22 0.7570 -0.0092
-7 2 23 -0.8140 -0.0181
-7 2 24 -0.2773 0.0101
-7 2 25 -1.5177 0.0170
-7 3 1 -16.0817 -0.0060
-7 3 2 -4.1014 0.0228
-7 3 3 2.3211 0.0074
-7 3 4 -48.6643 -0.0239
-7 3 5 14.7761 0.0304
-7 3 6 -25.4900 0.0010
-7 3 7 9.5558 0.0088
-7 3 8 17.6210 0.0068
-7 3 9 -0.8448 -0.0044
-7 3 10 17.1680 -0.0166
-7 3 11 -4.3928 -0.0005
-7 3 12 -4.3545 0.0187
-7 3 13 -3.7235 -0.0110
-7 3 14 -6.7602 -0.0004
-7 3 15 -2.9028 -0.0013
-7 3 16 4.2100 -0.0066
-7 3 17 -0.9470 0.0121
-7 3 18 2.5982 0.0151
-7 3 19 2.3720 0.0026
-7 3 20 -2.1983 0.0033
-7 3 21 1.6816 0.0061
-7 3 22 -1.3574 0.0078
-7 3 23 0.1429 -0.0126
-7 3 24 1.1400 -0.0046
-7 3 25 -0.2902 -0.0004
-7 4 1 -21.9719 -0.0073
-7 4 2 24.1904 0.0053
-7 4 3 -2.7192 -0.0051
-7 4 4 5.7017 0.0140
-7 4 5 11.9330 0.0086
-7 4 6 -18.3195 0.0042
-7 4 7 3.2613 0.0082
-7 4 8 -12.2883 -0.0211
-7 4 9 -2.7150 0.0104
-7 4 10 4.2366 -0.0117
-7 4 11 5.2257 -0.0114
-7 4 12 2.5990 -0.0041
-7 4 13 7.8086 -0.0025
-7 4 14 -4.3639 0.0041
-7 4 15 -1.0465 -0.0156
-7 4 16 -0.3393 0.0211
-7 4 17 -6.9704 -0.0109
-7 4 18 4.1376 -0.0232
-7 4 19 -2.4906 -0.0032
-7 4 20 1.8357 0.0081
-7 4 21 2.4344 0.0071
-7 4 22 -1.7421 -0.0027
-7 4 23 1.3185 0.0290
-7 4 24 -1.1449 -0.0365
-7 4 25 -0.3423 0.0123
-7 5 1 -2.4069 0.0002
-7 5 2 5.3328 -0.0009
-7 5 3 -13.5466 0.0087
-7 5 4 1.6715 0.0033
-7 5 5 -1.1501 -0.0201
-7 5 6 1.4540 0.0108
-7 5 7 4.4355 -0.0147
-7 5 8 1.4142 0.0024
-7 5 9 -4.9981 0.0179
-7 5 10 2.1208 -0.0180
-7 5 11 -4.6408 -0.0080
-7 5 12 -1.2212 0.0043
-7 5 13 6.5147 0.0114
-7 5 14 -5.2251 -0.0154
-7 5 15 7.6711 -0.0007
-7 5 16 -2.1294 0.0043
-7 5 17 -0.2440 -0.0176
-7 5 18 2.3061 -0.0028
-7 5 19 -5.3748 0.0147
-7 5 20 2.9473 -0.0175
-7 5 21 -1.6030 -0.0112
-7 5 22 -0.1648 0.0028
-7 5 23 1.3852 0.0371
-7 5 24 -1.4220 0.0054
-7 5 25 0.0810 0.0731
-7 6 1 3.8848 0.0150
-7 6 2 8.7828 -0.0014
-7 6 3 3.5485 0.0047
-7 6 4 1.0968 0.0002
-7 6 5 2.4528 0.0191
-7 6 6 -7.5600 0.0098
-7 6 7 1.3902 0.0019
-7 6 8 -1.9541 -0.0051
-7 6 9 -3.6678 -0.0098
-7 6 10 7.2973 -0.0091
-7 6 11 -6.9096 0.0065
-7 6 12 6.4955 -0.0164
-7 6 13 -1.2682 -0.0021
-7 6 14 -1.8093 0.0006
-7 6 15 3.4679 0.0015
-7 6 16 -4.6181 -0.0214
-7 6 17 3.4991 0.0045
-7 6 18 -0.7262 -0.0153
-7 6 19 -0.3831 -0.0050
-7 6 20 2.2502 -0.0119
-7 6 21 -2.2940 0.0035
-7 6 22 0.4540 -0.0297
-7 6 23 0.9250 -0.0354
-7 7 1 -7.5104 0.0131
-7 7 2 2.3359 -0.0080
-7 7 3 -5.4146 0.0052
-7 7 4 3.2793 -0.0009
-7 7 5 5.2685 -0.0125
-7 7 6 -3.5435 0.0028
-7 7 7 9.3821 -0.0047
-7 7 8 -7.1662 0.0092
-7 7 9 1.5299 -0.0090
-7 7 10 -2.0668 0.0067
-7 7 11 -5.2381 0.0025
-7 7 12 2.8751 -0.0170
-7 7 13 -3.3372 0.0292
-7 7 14 3.0855 0.0195
-7 7 15 0.3824 0.0136
-7 7 16 0.6504 0.0263
-7 7 17 0.7867 -0.0036
-7 7 18 -1.0928 -0.0191
-7 7 19 0.2109 -0.0129
-7 7 20 0.8077 0.0070
-7 7 21 -1.0117 -0.0317
-7 7 22 2.0896 0.0133
-7 8 1 1.0945 0.0039
-7 8 2 4.4346 -0.0098
-7 8 3 -5.9515 0.0003
-7 8 4 4.7569 -0.0036
-7 8 5 -3.7115 0.0069
-7 8 6 -0.7724 -0.0013
-7 8 7 4.7912 -0.0033
-7 8 8 -3.5023 0.0047
-7 8 9 5.6884 -0.0113
-7 8 10 -1.4817 0.0105
-7 8 11 0.4200 0.0061
-7 8 12 0.2213 0.0126
-7 8 13 -0.6801 -0.0181
-7 8 14 -1.2762 -0.0046
-7 8 15 0.2283 -0.0138
-7 8 16 -1.0629 0.0065
-7 8 17 0.6777 -0.0053
-7 8 18 1.0977 -0.0210
-7 8 19 0.8343 0.0417
-7 8 20 0.4908 -0.0131
-7 9 1 1.4638 0.0109
-7 9 2 -1.8368 -0.0200
-7 9 3 -2.7083 0.0059
-7 9 4 3.8731 -0.0209
-7 9 5 -3.3291 0.0112
-7 9 6 1.5350 0.0084
-7 9 7 0.8672 0.0135
-7 9 8 -2.2339 0.0087
-7 9 9 3.2009 -0.0135
-7 9 10 -0.8814 -0.0060
-7 9 11 0.2434 -0.0153
-7 9 12 1.2809 -0.0125
-7 9 13 -0.4924 -0.0049
-7 9 14 0.8290 -0.0042
-7 9 15 2.2171 -0.0249
-7 9 16 -1.5762 0.0204
-7 9 17 1.4523 0.0045
-7 10 1 3.1152 0.0141
-7 10 2 -1.6101 0.0255
-7 10 3 -0.2438 0.0203
-7 10 4 0.4504 -0.0188
-7 10 5 -3.4787 -0.0021
-7 10 6 1.8172 -0.0236
-7 10 7 -0.4731 -0.0112
-7 10 8 -1.2387 0.0041
-7 10 9 2.2304 0.0116
-7 10 10 -1.2459 -0.0116
-7 10 11 -0.1855 -0.0342
-7 10 12 0.5312 0.0302
-7 10 13 -2.4286 0.0119
-7 10 14 -0.1278 -0.0178
-7 11 1 1.1990 -0.0027
-7 11 2 0.2462 -0.0242
-7 11 3 2.9781 0.0000
-7 11 4 0.4459 -0.0015
-7 11 5 -0.4663 0.0020
-7 11 6 1.0285 -0.0025
-7 11 7 -2.1408 -0.0563
-7 11 8 -0.7460 0.0453
-7 11 9 1.4479 -0.0275
-7 11 10 -1.2489 0.0312
-7 11 11 2.2409 0.0032
-7 12 1 -1.0657 0.0585
-7 12 2 -0.8060 0.0653
-7 12 3 -0.1463 0.0152
-7 12 4 -0.4062 0.0055
-7 12 5 1.2645 -0.0081
-7 12 6 0.6462 -0.0264
-7 12 7 0.1388 0.0087
-7 12 8 0.9714 0.0016
-7 12 9 -0.8385 -0.0525
-6 0 2 -8.4564 -0.1755
-6 0 4 -26.2852 0.0755
-6 0 6 -10.2886 0.0466
-6 0 8 17.5159 -0.0708
-6 0 10 23.1707 0.0641
-6 0 12 4.2166 -0.0305
-6 0 14 -9.9421 -0.0303
-6 0 16 -4.9316 0.0806
-6 0 18 2.7205 -0.0793
-6 0 20 4.5679 0.0171
-6 0 22 0.4528 0.0368
-6 0 24 -0.9309 -0.0580
-6 0 26 0.0076 0.0406
-6 1 1 -32.3557 0.0574
-6 1 2 9.6422 -0.0846
-6 1 3 -26.6479 0.0098
-6 1 4 -18.7544 -0.0334
-6 1 5 19.0462 -0.0179
-6 1 6 -31.6760 0.0072
-6 1 7 26.1195 0.0253
-6 1 8 -9.9169 -0.0028
-6 1 9 -4.3095 -0.0086
-6 1 10 8.7468 0.0063
-6 1 11 -15.1506 -0.0050
-6 1 12 12.2291 0.0238
-6 1 13 -1.6077 0.0229
-6 1 14 2.1522 -0.0328
-6 1 15 5.1545 -0.0055
-6 1 16 -2.8699 0.0012
-6 1 17 -0.4202 -0.0055
-6 1 18 -3.5511 0.0061
-6 1 19 -2.2767 0.0273
-6 1 20 -0.1037 -0.0100
-6 1 21 0.6265 -0.0045
-6 1 22 1.1571 0.0210
-6 1 23 1.8902 0.0111
-6 1 24 0.3323 -0.0143
-6 1 25 0.3428 0.0420
-6 1 26 -0.8832 -0.0042
-6 1 27 -0.5596 -0.0242
-6 2 1 14.0250 0.0203
-6 2 2 55.4752 -0.0018
-6 2 3 -37.0669 -0.0462
-6 2 4 28.8580 0.0270
-6 2 5 -31.5533 -0.0111
-6 2 6 -24.8464 0.0027
-6 2 7 11.1468 0.0263
-6 2 8 -23.7633 -0.0008
-6 2 9 20.8296 -0.0059
-6 2 10 1.9693 -0.0089
-6 2 11 1.5807 0.0210
-6 2 12 7.1598 0.0106
-6 2 13 -6.8273 -0.0021
-6 2 14 -1.7671 0.0158
-6 2 15 0.4001 -0.0185
-6 2 16 -2.4521 -0.0089
-6 2 17 2.1319 0.0266
-6 2 18 1.6634 0.0121
-6 2 19 -1.8745 -0.0063
-6 2 20 -0.7108 0.0054
-6 2 21 -1.4299 0.0265
-6 2 22 -1.3808 0.0104
-6 2 23 1.1005 0.0038
-6 2 24 0.5304 -0.0161
-6 2 25 1.4319 -0.0091
-6 2 26 1.1142 -0.0236
-6 3 1 18.1248 0.0188
-6 3 2 1.7987 -0.0053
-6 3 3 0.9729 -0.0192
-6 3 4 51.9829 0.0260
-6 3 5 -13.0063 -0.0291
-6 3 6 26.4038 -0.0091
-6 3 7 -11.1207 0.0011
-6 3 8 -15.6150 0.0002
-6 3 9 -3.1864 0.0044
-6 3 10 -12.0570 0.0066
-6 3 11 0.9960 0.0076
-6 3 12 6.0843 -0.0174
-6 3 13 3.3982 0.0138
-6 3 14 4.4485 0.0171
-6 3 15 4.6725 -0.0137
-6 3 16 -5.9509 -0.0017
-6 3 17 2.2794 -0.0052
-6 3 18 -1.8860 -0.0218
-6 3 19 -2.2645 -0.0082
-6 3 20 2.9206 -0.0038
-6 3 21 -2.2823 -0.0105
-6 3 22 0.9503 -0.0057
-6 3 23 -0.5936 0.0106
-6 3 24 -1.2720 0.0126
-6 3 25 0.2389 -0.0108
-6 4 1 15.8519 0.0111
-6 4 2 -28.7753 0.0067
-6 4 3 -2.5530 -0.0024
-6 4 4 -8.6028 -0.0089
-6 4 5 -8.2224 -0.0140
-6 4 6 16.0461 0.0054
-6 4 7 3.7958 -0.0133
-6 4 8 10.0716 0.0218
-6 4 9 4.1074 -0.0099
-6 4 10 -3.3401 -0.0029
-6 4 11 -8.9728 0.0157
-6 4 12 0.0491 0.0042
-6 4 13 -10.7596 0.0095
-6 4 14 5.3810 -0.0071
-6 4 15 0.9899 0.0072
-6 4 16 -0.2541 -0.0146
-6 4 17 7.7577 -0.0023
-6 4 18 -4.8529 0.0279
-6 4 19 2.9008 -0.0020
-6 4 20 -1.7973 -0.0106
-6 4 21 -2.2950 -0.0118
-6 4 22 1.8122 0.0012
-6 4 23 -1.3808 -0.0236
-6 4 24 1.1360 0.0297
-6 4 25 0.4283 -0.0316
-6 5 1 4.5900 0.0023
-6 5 2 -0.2890 0.0065
-6 5 3 8.7572 -0.0062
-6 5 4 0.9248 0.0061
-6 5 5 -4.1176 0.0098
-6 5 6 -3.2996 -0.0096
-6 5 7 -2.8649 -0.0037
-6 5 8 -4.6284 0.0064
-6 5 9 10.2105 -0.0143
-6 5 10 -3.5023 0.0125
-6 5 11 6.8715 0.0097
-6 5 12 1.2911 -0.0138
-6 5 13 -7.5462 -0.0093
-6 5 14 4.9497 0.0101
-6 5 15 -8.6702 0.0069
-6 5 16 2.1654 -0.0063
-6 5 17 0.3146 -0.0017
-6 5 18 -1.8911 0.0112
-6 5 19 5.5527 -0.0173
-6 5 20 -2.7145 0.0303
-6 5 21 1.2633 0.0113
-6 5 22 0.2854 0.0114
-6 5 23 -2.0266 -0.0174
-6 5 24 1.0264 0.0089
-6 6 1 -1.5162 -0.0060
-6 6 2 -9.4270 -0.0078
-6 6 3 -3.9206 0.0058
-6 6 4 2.7510 -0.0042
-6 6 5 -5.5660 -0.0117
-6 6 6 10.4775 0.0002
-6 6 7 -4.0695 0.0025
-6 6 8 1.3345 0.0028
-6 6 9 3.6569 -0.0010
-6 6 10 -8.0050 0.0116
-6 6 11 8.3270 -0.0158
-6 6 12 -5.7411 0.0288
-6 6 13 2.6443 0.0021
-6 6 14 1.5718 -0.0035
-6 6 15 -2.6378 -0.0033
-6 6 16 3.0263 0.0151
-6 6 17 -3.2727 -0.0133
-6 6 18 -0.1671 0.0171
-6 6 19 0.5958 0.0160
-6 6 20 -2.3034 -0.0027
-6 6 21 2.2738 0.0117
-6 6 22 -0.0407 0.0200
-6 6 23 -1.1732 0.0511
-6 7 1 10.2399 -0.0002
-6 7 2 -3.6359 0.0078
-6 7 3 6.4527 0.0089
-6 7 4 -3.6740 -0.0103
-6 7 5 -6.1758 0.0102
-6 7 6 4.1341 -0.0071
-6 7 7 -10.0398 0.0007
-6 7 8 6.9302 -0.0095
-6 7 9 -1.7030 0.0136
-6 7 10 1.6025 -0.0132
-6 7 11 4.1615 -0.0095
-6 7 12 -1.9984 0.0107
-6 7 13 1.8302 -0.0275
-6 7 14 -2.0270 -0.0115
-6 7 15 -0.3251 0.0049
-6 7 16 -0.6803 -0.0140
-6 7 17 0.2373 -0.0051
-6 7 18 0.2909 0.0244
-6 7 19 0.3799 -0.0057
-6 7 20 -1.5186 -0.0071
-6 7 21 0.9244 0.0296
-6 7 22 -2.3637 -0.0253
-6 8 1 -0.7351 -0.0123
-6 8 2 -4.4598 0.0095
-6 8 3 6.9022 0.0046
-6 8 4 -3.4854 0.0000
-6 8 5 3.7478 -0.0032
-6 8 6 1.3824 -0.0084
-6 8 7 -4.7767 -0.0007
-6 8 8 2.3379 0.0050
-6 8 9 -4.6383 0.0026
-6 8 10 -0.0907 0.0135
-6 8 11 0.3925 -0.0069
-6 8 12 -0.1058 -0.0056
-6 8 13 0.0963 0.0177
-6 8 14 2.3923 0.0017
-6 8 15 -1.3464 -0.0009
-6 8 16 1.5124 -0.0095
-6 8 17 -1.1233 -0.0053
-6 8 18 -0.9243 0.0231
-6 8 19 -0.3371 -0.0552
-6 9 1 -1.3659 -0.0149
-6 9 2 0.5796 0.0047
-6 9 3 2.5650 -0.0104
-6 9 4 -3.7854 0.0130
-6 9 5 2.8624 -0.0077
-6 9 6 -0.2687 -0.0088
-6 9 7 -1.1280 -0.0024
-6 9 8 2.4419 -0.0123
-6 9 9 -2.6424 0.0134
-6 9 10 -0.2557 0.0211
-6 9 11 0.6204 0.0077
-6 9 12 -2.1074 0.0218
-6 9 13 0.6623 0.0016
-6 9 14 -0.5562 0.0074
-6 9 15 -2.1207 0.0181
-6 9 16 2.1495 0.0026
-6 9 17 -1.2219 -0.0106
-6 10 1 -2.6549 -0.0146
-6 10 2 1.0673 -0.0154
-6 10 3 0.6351 -0.0038
-6 10 4 -1.2789 0.0120
-6 10 5 3.1737 0.0157
-6 10 6 -1.5439 0.0112
-6 10 7 0.1232 0.0179
-6 10 8 1.9922 -0.0041
-6 10 9 -2.0368 -0.0069
-6 10 10 1.1813 0.0128
-6 10 11 0.6774 0.0228
-6 10 12 -0.9000 -0.0089
-6 10 13 2.5348 -0.0360
-6 10 14 -0.1469 0.0201
-6 10 15 0.5605 0.0027
-6 11 1 -1.4121 0.0034
-6 11 2 -0.4523 0.0089
-6 11 3 -2.3913 -0.0178
-6 11 4 -0.9107 -0.0177
-6 11 5 0.8517 -0.0117
-6 11 6 -1.3237 -0.0103
-6 11 7 1.6814 0.0424
-6 11 8 0.8332 -0.0489
-6 11 9 -1.6926 0.0220
-6 11 10 1.0701 -0.0435
-6 11 11 -2.1880 0.0031
-6 11 12 -1.4935 -0.0063
-6 12 1 0.7446 -0.0421
-6 12 2 1.1813 -0.0353
-6 12 3 0.1940 0.0169
-6 12 4 0.1151 -0.0063
-6 12 5 -0.6398 0.0283
-6 12 6 -0.7118 0.0337
-6 12 7 0.0600 -0.0133
-6 12 8 -0.2917 0.0302
-5 0 2 5.3228 0.1753
-5 0 4 49.7763 -0.1152
-5 0 6 24.4115 0.0048
-5 0 8 -21.8247 0.0544
-5 0 10 -28.5769 -0.0760
-5 0 12 -4.1047 0.0695
-5 0 14 10.4787 -0.0079
-5 0 16 4.2615 -0.0556
-5 0 18 -2.0407 0.0952
-5 0 20 -3.2660 -0.0466
-5 0 22 -0.3058 -0.0026
-5 0 24 0.7335 0.0420
-5 0 26 0.1895 -0.0648
-5 1 1 41.9090 -0.0753
-5 1 2 -35.8318 0.0971
-5 1 3 27.6291 0.0017
-5 1 4 9.3214 0.0103
-5 1 5 -21.3413 0.0026
-5 1 6 41.3902 -0.0209
-5 1 7 -23.3909 -0.0299
-5 1 8 18.3497 0.0115
-5 1 9 7.4411 0.0233
-5 1 10 -6.7748 -0.0116
-5 1 11 12.4523 -0.0057
-5 1 12 -12.4802 -0.0278
-5 1 13 -2.1591 -0.0213
-5 1 14 -2.1752 0.0317
-5 1 15 -4.9701 0.0105
-5 1 16 2.4288 -0.0107
-5 1 17 1.7475 -0.0038
-5 1 18 3.2868 -0.0073
-5 1 19 2.3032 -0.0255
-5 1 20 0.8512 -0.0024
-5 1 21 -0.9809 0.0095
-5 1 22 -0.6068 -0.0269
-5 1 23 -1.6783 -0.0317
-5 1 24 -0.5378 0.0127
-5 1 25 -0.1822 -0.0179
-5 1 26 0.7064 0.0097
-5 2 1 -11.7316 -0.0185
-5 2 2 -61.8966 0.0061
-5 2 3 42.2905 0.0574
-5 2 4 -40.7257 -0.0077
-5 2 5 31.1951 -0.0065
-5 2 6 16.7823 0.0037
-5 2 7 -11.5832 -0.0153
-5 2 8 19.6567 -0.0056
-5 2 9 -16.9767 0.0141
-5 2 10 -1.1384 0.0081
-5 2 11 0.9496 -0.0260
-5 2 12 -2.6538 -0.0184
-5 2 13 4.0752 0.0192
-5 2 14 4.1986 -0.0163
-5 2 15 -3.5965 0.0096
-5 2 16 1.7136 0.0181
-5 2 17 -2.0931 -0.0212
-5 2 18 -2.7536 -0.0058
-5 2 19 2.9705 0.0230
-5 2 20 0.8531 -0.0027
-5 2 21 1.7694 -0.0243
-5 2 22 1.7610 -0.0023
-5 2 23 -1.0632 0.0119
-5 2 24 -0.7738 0.0153
-5 2 25 -0.9988 -0.0068
-5 2 26 -1.3111 0.0009
-5 3 1 -17.1939 -0.0274
-5 3 2 2.2069 -0.0184
-5 3 3 -3.0016 0.0194
-5 3 4 -49.9953 -0.0155
-5 3 5 9.7478 0.0080
-5 3 6 -23.9197 0.0238
-5 3 7 10.4597 -0.0157
-5 3 8 13.5211 -0.0018
-5 3 9 6.0438 0.0022
-5 3 10 5.8135 0.0032
-5 3 11 2.5513 -0.0068
-5 3 12 -8.2390 0.0059
-5 3 13 -2.2331 -0.0128
-5 3 14 -2.0538 -0.0297
-5 3 15 -5.9041 0.0206
-5 3 16 7.5464 0.0115
-5 3 17 -3.6257 -0.0056
-5 3 18 1.1604 0.0193
-5 3 19 1.8132 0.0104
-5 3 20 -3.4047 0.0039
-5 3 21 2.6839 0.0070
-5 3 22 -0.5212 0.0090
-5 3 23 1.0252 -0.0080
-5 3 24 1.2862 -0.0083
-5 3 25 -0.1319 0.0249
-5 4 1 -8.3440 -0.0035
-5 4 2 29.6319 -0.0264
-5 4 3 9.2613 0.0117
-5 4 4 9.8534 0.0016
-5 4 5 4.9113 0.0146
-5 4 6 -12.9331 -0.0080
-5 4 7 -11.0557 0.0111
-5 4 8 -6.2220 -0.0091
-5 4 9 -6.4658 0.0030
-5 4 10 3.4801 0.0174
-5 4 11 11.1668 -0.0117
-5 4 12 -2.3157 -0.0049
-5 4 13 12.9288 -0.0078
-5 4 14 -6.2061 0.0091
-5 4 15 -0.5592 0.0017
-5 4 16 0.9009 0.0085
-5 4 17 -7.8812 0.0140
-5 4 18 5.1761 -0.0252
-5 4 19 -3.1406 0.0108
-5 4 20 1.3529 0.0093
-5 4 21 2.0065 0.0120
-5 4 22 -1.8700 -0.0087
-5 4 23 1.4145 0.0084
-5 4 24 -0.8945 -0.0239
-5 4 25 -0.4736 0.0281
-5 5 1 -7.5175 0.0022
-5 5 2 -5.5088 -0.0112
-5 5 3 -3.3218 0.0048
-5 5 4 -4.2458 -0.0077
-5 5 5 10.4438 -0.0006
-5 5 6 4.2588 0.0080
-5 5 7 2.5220 0.0114
-5 5 8 7.0193 -0.0081
-5 5 9 -14.3714 -0.0004
-5 5 10 4.5469 -0.0011
-5 5 11 -9.2103 -0.0087
-5 5 12 -1.1540 0.0130
-5 5 13 7.3924 0.0069
-5 5 14 -4.2184 -0.0138
-5 5 15 8.7040 -0.0142
-5 5 16 -1.7606 0.0032
-5 5 17 -0.4326 0.0093
-5 5 18 1.6159 -0.0131
-5 5 19 -5.0978 0.0063
-5 5 20 2.1214 -0.0259
-5 5 21 -0.4840 -0.0126
-5 5 22 -0.6729 -0.0152
-5 5 23 2.6628 -0.0055
-5 5 24 -0.6187 -0.0189
-5 6 1 -0.8853 -0.0063
-5 6 2 9.7811 0.0057
-5 6 3 3.2868 -0.0154
-5 6 4 -6.5019 -0.0005
-5 6 5 7.3632 0.0044
-5 6 6 -12.7676 -0.0087
-5 6 7 6.4521 -0.0041
-5 6 8 -0.5766 0.0058
-5 6 9 -2.4540 0.0065
-5 6 10 8.0352 -0.0023
-5 6 11 -8.2578 0.0146
-5 6 12 4.2160 -0.0290
-5 6 13 -3.4661 -0.0005
-5 6 14 -1.4733 0.0035
-5 6 15 1.6158 0.0053
-5 6 16 -1.1925 -0.0142
-5 6 17 2.5812 0.0143
-5 6 18 1.1594 -0.0133
-5 6 19 -0.9710 -0.0283
-5 6 20 1.9574 0.0220
-5 6 21 -1.9490 -0.0135
-5 6 22 -0.7236 -0.0030
-5 6 23 1.5272 -0.0465
-5 7 1 -11.8723 -0.0107
-5 7 2 4.4839 0.0023
-5 7 3 -6.6454 -0.0109
-5 7 4 3.9425 0.0154
-5 7 5 6.4193 0.0056
-5 7 6 -4.1652 0.0032
-5 7 7 9.1056 0.0083
-5 7 8 -5.8994 -0.0026
-5 7 9 1.1446 -0.0167
-5 7 10 -0.7986 0.0092
-5 7 11 -2.6889 0.0034
-5 7 12 1.0199 -0.0015
-5 7 13 0.0975 0.0099
-5 7 14 0.5785 0.0032
-5 7 15 0.4295 -0.0235
-5 7 16 0.2847 0.0076
-5 7 17 -0.9989 0.0097
-5 7 18 0.3236 -0.0087
-5 7 19 -0.7802 0.0148
-5 7 20 1.8304 0.0149
-5 7 21 -0.7035 -0.0106
-5 7 22 1.9744 0.0250
-5 8 1 0.5500 0.0054
-5 8 2 4.1336 0.0004
-5 8 3 -7.2129 -0.0125
-5 8 4 1.7448 -0.0004
-5 8 5 -3.2850 0.0044
-5 8 6 -2.0114 0.0100
-5 8 7 4.4958 0.0110
-5 8 8 -0.8555 -0.0141
-5 8 9 3.0913 0.0118
-5 8 10 1.8256 -0.0329
-5 8 11 -1.5072 0.0082
-5 8 12 0.0548 0.0023
-5 8 13 0.2023 -0.0112
-5 8 14 -3.1375 0.0035
-5 8 15 2.2596 0.0183
-5 8 16 -1.7666 0.0052
-5 8 17 1.4842 0.0006
-5 8 18 0.6167 -0.0198
-5 8 19 0.0050 0.0368
-5 9 1 1.2176 0.0057
-5 9 2 0.9666 0.0193
-5 9 3 -2.2759 0.0029
-5 9 4 3.7469 -0.0063
-5 9 5 -2.1564 0.0010
-5 9 6 -1.0622 -0.0009
-5 9 7 1.3277 -0.0046
-5 9 8 -2.8079 0.0096
-5 9 9 1.9034 -0.0081
-5 9 10 1.3697 -0.0248
-5 9 11 -1.3842 -0.0060
-5 9 12 3.0670 -0.0216
-5 9 13 -0.9864 -0.0046
-5 9 14 0.3567 -0.0106
-5 9 15 1.7176 -0.0064
-5 9 16 -2.5485 -0.0111
-5 9 17 0.9580 0.0197
-5 10 1 2.0933 -0.0038
-5 10 2 -0.4801 0.0011
-5 10 3 -1.1858 -0.0139
-5 10 4 2.1257 0.0031
-5 10 5 -2.8209 -0.0068
-5 10 6 1.2330 0.0042
-5 10 7 0.4290 -0.0042
-5 10 8 -2.7146 -0.0024
-5 10 9 1.8212 0.0079
-5 10 10 -1.2749 -0.0128
-5 10 11 -1.1251 -0.0124
-5 10 12 1.4350 -0.0028
-5 10 13 -2.5017 0.0526
-5 10 14 0.8815 -0.0194
-5 10 15 -0.2517 0.0376
-5 11 1 1.5455 0.0035
-5 11 2 0.5122 0.0095
-5 11 3 1.5673 0.0157
-5 11 4 1.4936 0.0181
-5 11 5 -1.2945 0.0061
-5 11 6 1.5323 0.0022
-5 11 7 -0.9810 -0.0125
-5 11 8 -1.0745 0.0342
-5 11 9 1.9650 -0.0039
-5 11 10 -1.2651 0.0434
-5 11 11 1.8039 -0.0145
-5 11 12 1.0591 0.0060
-5 12 1 -0.4228 0.0075
-5 12 2 -1.5469 0.0043
-5 12 3 -0.2805 -0.0432
-5 12 4 0.1861 0.0182
-5 12 5 -0.2249 -0.0387
-5 12 6 0.7545 -0.0244
-5 12 7 -0.3351 0.0243
-5 12 8 -0.3260 -0.0491
-5 12 9 -0.7652 -0.0056
-4 0 2 3.3852 -0.1458
-4 0 4 -70.4528 0.1224
-4 0 6 -39.6032 -0.0564
-4 0 8 22.2755 -0.0177
-4 0 10 30.1531 0.0650
-4 0 12 3.0078 -0.0850
-4 0 14 -10.0004 0.0518
-4 0 16 -3.2057 0.0127
-4 0 18 1.2140 -0.0855
-4 0 20 1.8347 0.0670
-4 0 22 0.0854 -0.0306
-4 0 24 -0.6622 -0.0125
-4 0 26 -0.6056 0.0650
-4 1 1 -49.6275 0.0939
-4 1 2 61.4940 -0.0835
-4 1 3 -24.8429 -0.0103
-4 1 4 4.6826 0.0165
-4 1 5 23.8602 0.0051
-4 1 6 -45.8915 0.0247
-4 1 7 18.8633 0.0168
-4 1 8 -24.7638 -0.0168
-4 1 9 -10.5401 -0.0364
-4 1 10 3.7221 0.0111
-4 1 11 -8.5702 0.0166
-4 1 12 10.8168 0.0221
-4 1 13 6.1673 0.0137
-4 1 14 1.5835 -0.0202
-4 1 15 4.6466 -0.0120
-4 1 16 -1.6346 0.0220
-4 1 17 -2.8445 0.0112
-4 1 18 -2.5632 0.0054
-4 1 19 -2.2881 0.0143
-4 1 20 -1.2818 0.0137
-4 1 21 1.1480 -0.0149
-4 1 22 0.2084 0.0257
-4 1 23 1.4000 0.0369
-4 1 24 0.8732 -0.0108
-4 1 25 0.1452 -0.0170
-4 1 26 -0.3038 -0.0128
-4 1 27 0.3721 -0.1099
-4 2 1 7.4266 0.0172
-4 2 2 59.9128 -0.0153
-4 2 3 -44.3514 -0.0459
-4 2 4 47.4663 -0.0110
-4 2 5 -26.6495 0.0317
-4 2 6 -7.8228 -0.0054
-4 2 7 12.4308 0.0007
-4 2 8 -13.0230 0.0152
-4 2 9 11.5786 -0.0184
-4 2 10 1.3575 -0.0074
-4 2 11 -4.2616 0.0236
-4 2 12 -1.7701 0.0146
-4 2 13 -1.4346 -0.0290
-4 2 14 -6.7110 0.0072
-4 2 15 6.5775 0.0079
-4 2 16 -1.1081 -0.0218
-4 2 17 2.0739 0.0126
-4 2 18 3.7999 -0.0001
-4 2 19 -3.8213 -0.0312
-4 2 20 -0.6649 -0.0055
-4 2 21 -2.1411 0.0225
-4 2 22 -2.0231 -0.0069
-4 2 23 0.8299 -0.0227
-4 2 24 0.6495 -0.0084
-4 2 25 0.5115 0.0232
-4 2 26 1.1523 0.0202
-4 3 1 13.1446 0.0299
-4 3 2 -6.3445 0.0331
-4 3 3 3.7867 -0.0120
-4 3 4 42.4799 -0.0030
-4 3 5 -4.6430 0.0193
-4 3 6 17.2973 -0.0316
-4 3 7 -6.9458 0.0238
-4 3 8 -12.1747 0.0028
-4 3 9 -7.0533 -0.0129
-4 3 10 0.7678 -0.0101
-4 3 11 -5.7186 0.0025
-4 3 12 10.6809 0.0081
-4 3 13 0.3677 0.0104
-4 3 14 -0.0740 0.0287
-4 3 15 6.3353 -0.0179
-4 3 16 -8.7838 -0.0223
-4 3 17 4.6676 0.0166
-4 3 18 -0.3766 -0.0081
-4 3 19 -1.1634 -0.0111
-4 3 20 3.8572 -0.0043
-4 3 21 -2.8231 0.0009
-4 3 22 0.2730 -0.0150
-4 3 23 -1.2657 0.0063
-4 3 24 -1.2965 -0.0014
-4 3 25 0.1455 -0.0373
-4 3 26 0.4907 -0.0218
-4 4 1 0.0428 -0.0037
-4 4 2 -25.9859 0.0352
-4 4 3 -16.8848 -0.0140
-4 4 4 -9.1070 -0.0036
-4 4 5 -2.3374 -0.0116
-4 4 6 9.0920 0.0060
-4 4 7 17.7517 -0.0085
-4 4 8 0.9088 -0.0041
-4 4 9 9.3283 0.0040
-4 4 10 -4.7289 -0.0217
-4 4 11 -11.7470 0.0017
-4 4 12 3.9233 0.0063
-4 4 13 -13.9115 0.0040
-4 4 14 6.6964 -0.0134
-4 4 15 -0.0027 -0.0021
-4 4 16 -1.5078 -0.0064
-4 4 17 7.2129 -0.0151
-4 4 18 -4.9624 0.0159
-4 4 19 2.9246 -0.0162
-4 4 20 -0.5004 -0.0047
-4 4 21 -1.7246 -0.0075
-4 4 22 1.8969 0.0192
-4 4 23 -1.3554 0.0124
-4 4 24 0.4267 0.0166
-4 4 25 0.6025 -0.0046
-4 5 1 10.6933 -0.0103
-4 5 2 11.3275 0.0113
-4 5 3 -2.0914 0.0050
-4 5 4 7.6410 -0.0010
-4 5 5 -16.6939 0.0037
-4 5 6 -4.4907 -0.0062
-4 5 7 -2.9848 -0.0061
-4 5 8 -8.2843 0.0045
-4 5 9 17.0236 0.0158
-4 5 10 -4.9377 -0.0103
-4 5 11 11.0450 0.0021
-4 5 12 0.9589 -0.0012
-4 5 13 -6.2246 -0.0041
-4 5 14 3.1378 0.0204
-4 5 15 -7.7297 0.0205
-4 5 16 0.9455 -0.0013
-4 5 17 0.4711 -0.0048
-4 5 18 -1.4436 0.0077
-4 5 19 3.9505 0.0123
-4 5 20 -1.1701 0.0088
-4 5 21 -0.4812 0.0077
-4 5 22 1.2359 0.0056
-4 5 23 -2.9592 0.0175
-4 5 24 0.1720 0.0122
-4 6 1 2.8384 0.0112
-4 6 2 -9.6476 0.0053
-4 6 3 -1.7936 0.0167
-4 6 4 9.7037 0.0053
-4 6 5 -7.4611 -0.0026
-4 6 6 13.7789 0.0082
-4 6 7 -7.9372 0.0036
-4 6 8 -0.5500 -0.0150
-4 6 9 0.4335 -0.0064
-4 6 10 -7.4563 -0.0074
-4 6 11 6.6926 -0.0067
-4 6 12 -2.2066 0.0220
-4 6 13 3.5443 -0.0010
-4 6 14 1.4983 -0.0022
-4 6 15 -0.4858 -0.0010
-4 6 16 -0.3957 0.0146
-4 6 17 -1.5339 -0.0051
-4 6 18 -1.7828 0.0069
-4 6 19 1.2733 0.0345
-4 6 20 -1.1705 -0.0310
-4 6 21 1.3524 -0.0065
-4 6 22 1.5526 -0.0030
-4 6 23 -1.6987 0.0213
-4 7 1 12.2319 0.0104
-4 7 2 -4.9827 -0.0107
-4 7 3 5.8005 0.0019
-4 7 4 -4.0150 -0.0076
-4 7 5 -6.0812 -0.0213
-4 7 6 3.7547 0.0037
-4 7 7 -6.6364 -0.0114
-4 7 8 4.2169 0.0128
-4 7 9 0.1719 0.0185
-4 7 10 -0.2082 -0.0000
-4 7 11 1.1191 0.0057
-4 7 12 -0.0023 -0.0038
-4 7 13 -2.0752 0.0066
-4 7 14 0.9744 0.0012
-4 7 15 -0.6258 0.0298
-4 7 16 0.2595 -0.0149
-4 7 17 1.3505 -0.0098
-4 7 18 -0.7501 -0.0181
-4 7 19 0.8396 -0.0102
-4 7 20 -1.6473 -0.0132
-4 7 21 0.4015 -0.0175
-4 7 22 -1.0739 -0.0019
-4 8 1 -0.3697 0.0064
-4 8 2 -3.6353 -0.0089
-4 8 3 6.9923 0.0107
-4 8 4 0.0942 0.0060
-4 8 5 2.3006 -0.0102
-4 8 6 2.5802 -0.0066
-4 8 7 -4.0616 -0.0143
-4 8 8 -0.6889 0.0110
-4 8 9 -1.1923 -0.0176
-4 8 10 -3.5139 0.0301
-4 8 11 2.7574 -0.0063
-4 8 12 -0.1135 -0.0055
-4 8 13 -0.3838 0.0031
-4 8 14 3.5612 -0.0029
-4 8 15 -2.9327 -0.0285
-4 8 16 1.9374 0.0050
-4 8 17 -1.6098 0.0139
-4 8 18 -0.3428 0.0115
-4 8 19 0.1135 -0.0104
-4 9 1 -1.0098 0.0108
-4 9 2 -2.5724 -0.0227
-4 9 3 1.9202 0.0075
-4 9 4 -3.7200 0.0130
-4 9 5 1.3049 -0.0011
-4 9 6 2.3586 0.0120
-4 9 7 -1.4625 0.0040
-4 9 8 3.3254 -0.0089
-4 9 9 -1.0003 0.0049
-4 9 10 -2.3632 0.0130
-4 9 11 2.1432 0.0133
-4 9 12 -4.1448 0.0069
-4 9 13 1.3434 0.0078
-4 9 14 -0.3318 0.0055
-4 9 15 -1.4189 -0.0095
-4 9 16 2.7882 -0.0013
-4 9 17 -0.7576 -0.0225
-4 9 18 1.1052 0.0055
-4 9 19 -0.3548 0.0093
-4 10 1 -1.4645 0.0133
-4 10 2 0.0233 0.0102
-4 10 3 1.8624 0.0133
-4 10 4 -2.7281 -0.0113
-4 10 5 2.3495 -0.0168
-4 10 6 -0.9077 -0.0085
-4 10 7 -1.3007 -0.0148
-4 10 8 3.2614 0.0129
-4 10 9 -1.6977 -0.0102
-4 10 10 1.5551 0.0084
-4 10 11 1.6252 0.0071
-4 10 12 -1.8001 0.0081
-4 10 13 2.5571 -0.0490
-4 10 14 -1.6277 0.0252
-4 10 15 0.0149 -0.0568
-4 11 1 -1.5492 -0.0065
-4 11 2 -0.4705 -0.0092
-4 11 3 -0.7090 0.0016
-4 11 4 -2.0254 0.0031
-4 11 5 1.7127 0.0067
-4 11 6 -1.4713 0.0123
-4 11 7 0.2653 -0.0196
-4 11 8 1.4078 -0.0168
-4 11 9 -2.1836 -0.0134
-4 11 10 1.5711 -0.0379
-4 11 11 -1.2847 0.0211
-4 11 12 -0.3400 -0.0092
-4 12 1 0.3190 0.0169
-4 12 2 1.7258 0.0078
-4 12 3 0.4895 0.0405
-4 12 4 -0.4273 -0.0321
-4 12 5 1.0566 0.0327
-4 12 6 -0.8088 0.0071
-4 12 7 0.5013 -0.0287
-4 12 8 0.5853 0.0437
-4 12 9 0.3544 -0.0159
-4 13 1 -1.2614 -0.0012
-4 13 2 1.0018 0.0013
-3 0 2 -14.2455 0.0804
-3 0 4 85.1582 -0.1041
-3 0 6 51.8307 0.0878
-3 0 8 -19.9962 -0.0304
-3 0 10 -27.7302 -0.0324
-3 0 12 -0.8754 0.0752
-3 0 14 8.6298 -0.0867
-3 0 16 1.6902 0.0366
-3 0 18 -0.6031 0.0508
-3 0 20 -0.3268 -0.0753
-3 0 22 0.3415 0.0543
-3 0 24 0.4657 -0.0142
-3 0 26 0.6931 -0.0355
-3 1 1 52.6954 -0.0876
-3 1 2 -81.9912 0.0448
-3 1 3 17.2014 0.0273
-3 1 4 -20.3398 -0.0373
-3 1 5 -26.4687 -0.0023
-3 1 6 44.3887 -0.0165
-3 1 7 -12.4719 0.0031
-3 1 8 27.3458 0.0152
-3 1 9 13.6898 0.0367
-3 1 10 -0.7251 -0.0073
-3 1 11 4.1728 -0.0277
-3 1 12 -7.7718 -0.0068
-3 1 13 -9.8343 -0.0010
-3 1 14 -0.5055 0.0062
-3 1 15 -4.1158 0.0110
-3 1 16 0.5557 -0.0289
-3 1 17 3.8342 -0.0152
-3 1 18 1.2827 0.0014
-3 1 19 2.3130 0.0025
-3 1 20 1.2374 -0.0191
-3 1 21 -1.3708 0.0209
-3 1 22 0.2073 -0.0170
-3 1 23 -1.2621 -0.0286
-3 1 24 -0.9702 0.0095
-3 1 25 -0.0691 0.0404
-3 1 26 -0.1394 0.0123
-3 2 1 -1.0896 -0.0149
-3 2 2 -48.2421 0.0151
-3 2 3 42.7607 0.0192
-3 2 4 -46.4285 0.0144
-3 2 5 17.6813 -0.0526
-3 2 6 -0.0646 0.0021
-3 2 7 -13.9959 0.0134
-3 2 8 4.5750 -0.0176
-3 2 9 -5.1043 0.0143
-3 2 10 -2.9048 0.0107
-3 2 11 8.2750 -0.0163
-3 2 12 5.3175 -0.0050
-3 2 13 -0.6209 0.0287
-3 2 14 8.8304 0.0042
-3 2 15 -8.9609 -0.0278
-3 2 16 0.5967 0.0178
-3 2 17 -1.9828 -0.0044
-3 2 18 -4.7544 0.0013
-3 2 19 4.5225 0.0232
-3 2 20 0.1898 0.0091
-3 2 21 2.4867 -0.0266
-3 2 22 2.2187 0.0081
-3 2 23 -0.7390 0.0283
-3 2 24 -0.1215 -0.0003
-3 2 25 -0.2990 -0.0291
-3 2 26 -0.6364 -0.0262
-3 3 1 -6.9503 -0.0238
-3 3 2 8.8421 -0.0326
-3 3 3 -3.4837 0.0071
-3 3 4 -30.3155 0.0173
-3 3 5 -1.7787 -0.0351
-3 3 6 -6.8204 0.0204
-3 3 7 0.9843 -0.0182
-3 3 8 11.8565 -0.0059
-3 3 9 6.1353 0.0198
-3 3 10 -7.0546 0.0151
-3 3 11 8.1348 -0.0016
-3 3 12 -13.0993 -0.0157
-3 3 13 1.9582 -0.0060
-3 3 14 1.8094 -0.0133
-3 3 15 -5.7913 0.0122
-3 3 16 9.4827 0.0305
-3 3 17 -5.0813 -0.0214
-3 3 18 -0.5574 -0.0065
-3 3 19 0.4641 0.0139
-3 3 20 -4.3462 0.0066
-3 3 21 2.6329 -0.0069
-3 3 22 -0.1602 0.0163
-3 3 23 1.2273 -0.0062
-3 3 24 1.4091 0.0037
-3 3 25 -0.3147 0.0403
-3 3 26 -0.1048 0.0115
-3 4 1 8.1515 0.0022
-3 4 2 18.4116 -0.0221
-3 4 3 24.3776 0.0083
-3 4 4 6.5530 0.0152
-3 4 5 0.7192 0.0092
-3 4 6 -4.9319 -0.0067
-3 4 7 -22.8076 0.0097
-3 4 8 5.0860 0.0083
-3 4 9 -11.8099 -0.0092
-3 4 10 6.6673 0.0143
-3 4 11 10.9310 0.0059
-3 4 12 -4.8452 -0.0065
-3 4 13 13.3484 -0.0058
-3 4 14 -6.8330 0.0174
-3 4 15 0.3731 -0.0051
-3 4 16 1.9914 0.0046
-3 4 17 -5.7113 0.0077
-3 4 18 4.2956 -0.0043
-3 4 19 -2.0846 0.0145
-3 4 20 -0.5385 0.0005
-3 4 21 1.4350 -0.0005
-3 4 22 -1.8298 -0.0229
-3 4 23 1.0410 -0.0266
-3 4 24 0.1742 -0.0016
-3 4 25 -0.8606 -0.0188
-3 5 1 -13.8137 0.0120
-3 5 2 -16.2768 -0.0065
-3 5 3 6.4858 -0.0241
-3 5 4 -10.2787 0.0135
-3 5 5 21.5297 -0.0131
-3 5 6 4.2461 0.0014
-3 5 7 3.7443 -0.0012
-3 5 8 8.1569 0.0003
-3 5 9 -17.7927 -0.0209
-3 5 10 4.4249 0.0181
-3 5 11 -11.7334 0.0079
-3 5 12 -0.7068 -0.0127
-3 5 13 4.4744 -0.0010
-3 5 14 -1.7802 -0.0200
-3 5 15 5.9146 -0.0215
-3 5 16 0.0568 0.0011
-3 5 17 -0.4373 -0.0028
-3 5 18 1.2467 -0.0033
-3 5 19 -2.3622 -0.0275
-3 5 20 0.0404 0.0087
-3 5 21 1.2669 0.0037
-3 5 22 -1.7707 0.0119
-3 5 23 2.6872 -0.0181
-3 5 24 0.2677 0.0061
-3 6 1 -4.0068 -0.0065
-3 6 2 9.0053 -0.0125
-3 6 3 -0.2698 -0.0104
-3 6 4 -11.9597 -0.0035
-3 6 5 5.8722 0.0052
-3 6 6 -13.1394 -0.0018
-3 6 7 8.2146 -0.0021
-3 6 8 2.0496 0.0141
-3 6 9 1.9219 0.0054
-3 6 10 6.2552 0.0055
-3 6 11 -3.9865 -0.0010
-3 6 12 -0.0363 -0.0149
-3 6 13 -2.9465 0.0004
-3 6 14 -1.5968 0.0019
-3 6 15 -0.6931 -0.0090
-3 6 16 1.4509 -0.0117
-3 6 17 0.2692 -0.0037
-3 6 18 1.9138 -0.0008
-3 6 19 -1.3789 -0.0267
-3 6 20 0.2592 0.0210
-3 6 21 -0.6105 0.0386
-3 6 22 -2.0710 -0.0091
-3 6 23 1.5625 0.0069
-3 7 1 -11.4654 -0.0044
-3 7 2 5.3666 0.0118
-3 7 3 -3.9613 0.0058
-3 7 4 3.8204 -0.0058
-3 7 5 5.3546 0.0237
-3 7 6 -3.1640 -0.0029
-3 7 7 3.0585 0.0043
-3 7 8 -2.1706 -0.0096
-3 7 9 -2.0203 -0.0148
-3 7 10 1.2260 -0.0067
-3 7 11 0.3408 -0.0062
-3 7 12 -1.0351 0.0046
-3 7 13 3.8875 -0.0103
-3 7 14 -2.3608 -0.0017
-3 7 15 0.9374 -0.0206
-3 7 16 -0.6278 0.0265
-3 7 17 -1.3538 0.0090
-3 7 18 1.1237 0.0335
-3 7 19 -0.7612 -0.0022
-3 7 20 1.1711 -0.0051
-3 7 21 -0.2443 0.0437
-3 8 1 -0.1268 -0.0113
-3 8 2 3.0807 0.0093
-3 8 3 -6.4203 -0.0015
-3 8 4 -1.7088 -0.0116
-3 8 5 -0.8109 0.0088
-3 8 6 -3.0569 0.0032
-3 8 7 3.5930 0.0014
-3 8 8 1.9829 0.0017
-3 8 9 -0.8799 0.0108
-3 8 10 4.9069 -0.0082
-3 8 11 -3.9350 0.0009
-3 8 12 0.2513 0.0128
-3 8 13 0.6681 0.0013
-3 8 14 -3.7974 -0.0010
-3 8 15 3.4411 0.0291
-3 8 16 -2.0922 -0.0121
-3 8 17 1.4775 -0.0195
-3 8 18 0.3288 -0.0025
-3 8 19 -0.0591 0.0037
-3 8 20 -0.1363 0.0149
-3 9 1 0.7347 -0.0200
-3 9 2 4.0149 0.0002
-3 9 3 -1.6182 -0.0112
-3 9 4 3.5656 -0.0227
-3 9 5 -0.4337 0.0077
-3 9 6 -3.5032 -0.0088
-3 9 7 1.6002 0.0010
-3 9 8 -3.8533 0.0120
-3 9 9 0.0848 -0.0034
-3 9 10 3.0827 0.0033
-3 9 11 -2.8830 -0.0206
-3 9 12 5.0408 0.0141
-3 9 13 -1.5846 -0.0068
-3 9 14 0.3697 0.0040
-3 9 15 1.4751 0.0179
-3 9 16 -2.9327 0.0218
-3 9 17 0.5911 0.0101
-3 9 18 -0.9906 0.0113
-3 9 19 -0.0336 -0.0138
-3 10 1 0.7718 0.0007
-3 10 2 0.2223 -0.0173
-3 10 3 -2.5325 -0.0016
-3 10 4 2.9623 0.0065
-3 10 5 -1.7225 0.0276
-3 10 6 0.6681 0.0025
-3 10 7 2.3733 0.0187
-3 10 8 -3.4385 -0.0200
-3 10 9 1.6492 0.0115
-3 10 10 -1.9442 -0.0036
-3 10 11 -2.1564 -0.0027
-3 10 12 1.6501 -0.0142
-3 10 13 -2.7046 0.0288
-3 10 14 1.9089 -0.0334
-3 10 15 0.2762 0.0548
-3 10 16 -0.1866 0.0091
-3 11 1 1.3934 0.0062
-3 11 2 0.4023 -0.0082
-3 11 3 -0.0364 -0.0158
-3 11 4 2.2740 -0.0217
-3 11 5 -2.0823 -0.0166
-3 11 6 1.0425 -0.0083
-3 11 7 0.2166 0.0354
-3 11 8 -1.5706 0.0104
-3 11 9 2.2789 0.0153
-3 11 10 -1.4703 0.0303
-3 11 11 0.8853 -0.0141
-3 11 12 -0.1751 0.0157
-3 12 1 -0.4539 -0.0159
-3 12 2 -1.5765 -0.0032
-3 12 3 -0.7582 -0.0170
-3 12 4 0.6131 0.0320
-3 12 5 -1.5542 -0.0209
-3 12 6 0.8345 0.0108
-3 12 7 -0.4780 0.0206
-3 12 8 -0.5004 -0.0095
-3 12 9 -0.0044 0.0179
-3 13 1 0.8474 -0.0160
-3 13 2 -0.4269 0.0226
-2 0 2 24.8950 0.0240
-2 0 4 -90.8657 0.0688
-2 0 6 -57.0302 -0.0921
-2 0 8 16.8126 0.0728
-2 0 10 21.7780 -0.0141
-2 0 12 -2.1746 -0.0456
-2 0 14 -6.4500 0.0995
-2 0 16 0.4340 -0.0790
-2 0 18 0.4477 -0.0011
-2 0 20 -1.2410 0.0666
-2 0 22 -0.9279 -0.0654
-2 0 24 0.1209 0.0300
-2 0 26 -0.1205 -0.0081
-2 1 1 -50.1920 0.0347
-2 1 2 93.9839 0.0102
-2 1 3 -5.8345 -0.0523
-2 1 4 34.2617 0.0481
-2 1 5 28.1534 -0.0010
-2 1 6 -37.5024 0.0017
-2 1 7 4.3129 -0.0140
-2 1 8 -25.0603 -0.0059
-2 1 9 -16.7706 -0.0211
-2 1 10 -1.1275 0.0035
-2 1 11 0.1684 0.0340
-2 1 12 3.9443 -0.0122
-2 1 13 12.6734 -0.0153
-2 1 14 -0.9504 0.0040
-2 1 15 3.2811 -0.0077
-2 1 16 0.6964 0.0261
-2 1 17 -4.8001 0.0159
-2 1 18 0.4938 -0.0119
-2 1 19 -2.3322 -0.0178
-2 1 20 -0.7862 0.0199
-2 1 21 1.7573 -0.0207
-2 1 22 -0.8403 0.0074
-2 1 23 1.2004 0.0183
-2 1 24 0.5472 -0.0062
-2 1 25 -0.2399 -0.0400
-2 1 26 0.3964 -0.0081
-2 2 1 -7.0811 0.0049
-2 2 2 28.5492 -0.0005
-2 2 3 -37.9273 0.0070
-2 2 4 37.5571 -0.0043
-2 2 5 -5.1879 0.0569
-2 2 6 5.5912 -0.0000
-2 2 7 16.1625 -0.0224
-2 2 8 4.5442 0.0081
-2 2 9 -1.8765 -0.0004
-2 2 10 5.5988 -0.0141
-2 2 11 -12.6317 0.0069
-2 2 12 -7.5312 0.0019
-2 2 13 1.9119 -0.0211
-2 2 14 -10.2422 -0.0084
-2 2 15 10.4712 0.0399
-2 2 16 -0.1522 -0.0080
-2 2 17 1.7136 -0.0031
-2 2 18 5.4916 0.0016
-2 2 19 -5.0065 -0.0024
-2 2 20 0.4325 -0.0043
-2 2 21 -2.5455 0.0319
-2 2 22 -2.2188 -0.0015
-2 2 23 1.0353 -0.0318
-2 2 24 -0.4610 0.0049
-2 2 25 0.4567 0.0202
-2 2 26 -0.0177 0.0152
-2 3 1 0.1223 0.0078
-2 3 2 -8.2721 0.0233
-2 3 3 1.8342 -0.0096
-2 3 4 15.5533 -0.0204
-2 3 5 7.8253 0.0326
-2 3 6 -5.9699 0.0061
-2 3 7 5.9981 0.0011
-2 3 8 -12.2707 0.0080
-2 3 9 -3.6543 -0.0174
-2 3 10 12.4732 -0.0185
-2 3 11 -9.4667 0.0049
-2 3 12 14.9891 0.0156
-2 3 13 -4.3065 -0.0028
-2 3 14 -3.2028 -0.0065
-2 3 15 4.3566 -0.0096
-2 3 16 -9.5513 -0.0310
-2 3 17 4.6778 0.0171
-2 3 18 1.5936 0.0172
-2 3 19 0.1091 -0.0187
-2 3 20 4.6768 -0.0112
-2 3 21 -2.1448 0.0081
-2 3 22 -0.0342 -0.0076
-2 3 23 -0.9635 0.0090
-2 3 24 -1.5881 0.0061
-2 3 25 0.5274 -0.0291
-2 3 26 -0.3263 0.0137
-2 4 1 -15.0040 0.0041
-2 4 2 -8.4493 -0.0047
-2 4 3 -30.2381 -0.0007
-2 4 4 -2.5276 -0.0250
-2 4 5 -0.1359 -0.0076
-2 4 6 1.2841 0.0129
-2 4 7 25.0665 -0.0105
-2 4 8 -10.5549 -0.0061
-2 4 9 12.9389 0.0147
-2 4 10 -8.6151 -0.0024
-2 4 11 -9.0485 -0.0058
-2 4 12 5.1889 0.0045
-2 4 13 -11.0574 0.0130
-2 4 14 6.6413 -0.0162
-2 4 15 -0.2567 0.0099
-2 4 16 -2.3390 0.0008
-2 4 17 3.5659 -0.0015
-2 4 18 -3.4258 -0.0061
-2 4 19 0.7128 -0.0068
-2 4 20 1.4749 -0.0012
-2 4 21 -1.0463 0.0096
-2 4 22 1.6608 0.0133
-2 4 23 -0.3908 0.0236
-2 4 24 -0.7424 -0.0238
-2 4 25 1.1683 0.0220
-2 5 1 16.5934 -0.0043
-2 5 2 19.4840 -0.0003
-2 5 3 -9.0383 0.0372
-2 5 4 11.4578 -0.0200
-2 5 5 -23.9192 0.0121
-2 5 6 -3.7157 0.0083
-2 5 7 -4.3960 0.0005
-2 5 8 -6.5387 -0.0038
-2 5 9 16.5209 0.0145
-2 5 10 -2.9651 -0.0209
-2 5 11 10.8317 -0.0150
-2 5 12 0.3044 0.0208
-2 5 13 -2.6731 0.0091
-2 5 14 0.2269 0.0098
-2 5 15 -3.5102 0.0138
-2 5 16 -0.9596 0.0009
-2 5 17 0.5575 0.0047
-2 5 18 -0.9248 0.0057
-2 5 19 0.7855 0.0313
-2 5 20 0.9980 -0.0179
-2 5 21 -1.6914 -0.0156
-2 5 22 2.1159 -0.0253
-2 5 23 -1.9605 0.0165
-2 5 24 -0.5663 -0.0147
-2 6 1 4.2213 0.0012
-2 6 2 -7.8717 0.0091
-2 6 3 2.4399 0.0038
-2 6 4 13.1476 -0.0011
-2 6 5 -3.0294 -0.0082
-2 6 6 10.9191 -0.0017
-2 6 7 -7.2736 0.0008
-2 6 8 -3.7628 -0.0014
-2 6 9 -4.0682 -0.0080
-2 6 10 -4.4474 0.0068
-2 6 11 0.7653 0.0041
-2 6 12 2.3668 0.0101
-2 6 13 1.8744 0.0018
-2 6 14 1.7187 -0.0018
-2 6 15 1.7776 0.0159
-2 6 16 -2.0604 0.0061
-2 6 17 1.0444 0.0004
-2 6 18 -1.8646 -0.0039
-2 6 19 1.3257 0.0092
-2 6 20 0.3214 0.0013
-2 6 21 -0.1225 -0.0604
-2 6 22 2.0868 0.0301
-2 6 23 -1.2504 -0.0204
-2 7 1 9.8916 0.0026
-2 7 2 -5.7604 -0.0102
-2 7 3 1.2634 -0.0046
-2 7 4 -3.2239 0.0135
-2 7 5 -4.5788 -0.0130
-2 7 6 2.7089 -0.0066
-2 7 7 0.9708 0.0078
-2 7 8 0.0737 -0.0037
-2 7 9 4.0787 0.0046
-2 7 10 -2.1496 0.0068
-2 7 11 -1.5485 -0.0022
-2 7 12 2.0215 -0.0051
-2 7 13 -5.4485 0.0039
-2 7 14 3.4222 0.0016
-2 7 15 -1.3873 0.0023
-2 7 16 0.6645 -0.0267
-2 7 17 1.2473 -0.0111
-2 7 18 -1.5674 -0.0250
-2 7 19 0.8805 0.0134
-2 7 20 -0.7340 0.0259
-2 7 21 0.3847 -0.0558
-2 8 1 1.2003 0.0103
-2 8 2 -2.4777 -0.0036
-2 8 3 5.6302 -0.0036
-2 8 4 2.9648 0.0113
-2 8 5 -1.1426 0.0051
-2 8 6 3.4709 -0.0008
-2 8 7 -3.2378 0.0187
-2 8 8 -2.7681 -0.0100
-2 8 9 2.8869 -0.0013
-2 8 10 -5.7714 -0.0153
-2 8 11 4.8735 0.0045
-2 8 12 -0.3844 -0.0201
-2 8 13 -1.1474 -0.0009
-2 8 14 3.9205 0.0000
-2 8 15 -3.8554 -0.0252
-2 8 16 2.1750 0.0081
-2 8 17 -1.1700 0.0050
-2 8 18 -0.6833 -0.0017
-2 8 19 -0.0651 -0.0195
-2 9 1 -0.4069 0.0147
-2 9 2 -5.1195 0.0241
-2 9 3 1.4742 0.0069
-2 9 4 -3.1489 0.0182
-2 9 5 -0.3213 -0.0136
-2 9 6 4.3535 -0.0104
-2 9 7 -1.8392 -0.0053
-2 9 8 4.1604 -0.0103
-2 9 9 0.5699 -0.0015
-2 9 10 -3.3831 -0.0092
-2 9 11 3.4581 0.0188
-2 9 12 -5.3067 -0.0271
-2 9 13 1.6566 0.0048
-2 9 14 -0.2235 -0.0043
-2 9 15 -1.8157 -0.0091
-2 9 16 3.0162 -0.0313
-2 9 17 -0.3758 0.0127
-2 9 18 1.0316 -0.0076
-2 9 19 0.7629 0.0083
-2 10 1 -0.0423 -0.0208
-2 10 2 -0.3019 0.0196
-2 10 3 3.0068 0.0002
-2 10 4 -2.8637 0.0028
-2 10 5 1.0057 -0.0124
-2 10 6 -0.5879 0.0022
-2 10 7 -3.2935 -0.0059
-2 10 8 3.1502 0.0192
-2 10 9 -1.5675 -0.0140
-2 10 10 2.2325 0.0034
-2 10 11 2.5103 -0.0050
-2 10 12 -0.9612 0.0191
-2 10 13 2.7034 -0.0062
-2 10 14 -1.5392 0.0293
-2 10 15 -0.7137 -0.0443
-2 10 16 0.0867 -0.0206
-2 11 1 -1.1005 -0.0084
-2 11 2 -0.3824 0.0187
-2 11 3 0.6067 0.0152
-2 11 4 -2.1031 0.0168
-2 11 5 2.3756 0.0195
-2 11 6 -0.3267 -0.0171
-2 11 7 -0.3693 -0.0286
-2 11 8 1.3184 -0.0119
-2 11 9 -2.2225 0.0000
-2 11 10 0.6600 -0.0193
-2 11 11 -0.7154 -0.0034
-2 11 12 0.1885 -0.0195
-2 11 13 0.6979 0.0053
-2 12 1 0.6409 0.0036
-2 12 2 1.1017 -0.0071
-2 12 3 0.9385 -0.0014
-2 12 4 -0.7937 -0.0151
-2 12 5 1.5888 0.0104
-2 12 6 -0.7228 -0.0259
-2 12 7 0.3621 -0.0140
-2 12 8 0.3484 -0.0409
-2 12 9 -0.0144 -0.0118
-2 12 10 0.3924 -0.0151
-2 13 1 -0.3212 0.0166
-2 13 2 -0.1588 -0.0366
-2 13 4 -0.8430 -0.0123
-2 13 5 0.5030 -0.0171
-1 0 2 -34.5607 -0.1446
-1 0 4 86.2923 -0.0188
-1 0 6 53.1675 0.0749
-1 0 8 -14.1775 -0.0943
-1 0 10 -13.1461 0.0597
-1 0 12 5.8831 0.0039
-1 0 14 3.5391 -0.0844
-1 0 16 -3.2313 0.1044
-1 0 18 -0.7929 -0.0465
-1 0 20 2.7487 -0.0373
-1 0 22 1.4589 0.0624
-1 0 24 -1.0498 -0.0394
-1 1 1 43.7923 0.0545
-1 1 2 -96.0045 -0.0658
-1 1 3 -6.7419 0.0663
-1 1 4 -43.4508 -0.0484
-1 1 5 -28.1843 -0.0067
-1 1 6 27.1143 0.0123
-1 1 7 4.6994 0.0117
-1 1 8 18.0754 -0.0077
-1 1 9 19.2440 -0.0008
-1 1 10 1.2088 -0.0010
-1 1 11 -4.0578 -0.0296
-1 1 12 0.1997 0.0256
-1 1 13 -14.3077 0.0300
-1 1 14 2.7652 -0.0102
-1 1 15 -2.0581 0.0010
-1 1 16 -1.9029 -0.0140
-1 1 17 5.7093 -0.0138
-1 1 18 -2.4709 0.0219
-1 1 19 2.2355 0.0244
-1 1 20 0.1571 -0.0200
-1 1 21 -2.2031 0.0064
-1 1 22 1.6639 -0.0025
-1 1 23 -1.0312 -0.0144
-1 1 24 0.3116 0.0017
-1 1 25 0.7311 0.0232
-1 1 26 -0.3457 0.0041
-1 2 1 16.6596 0.0166
-1 2 2 -5.0894 -0.0154
-1 2 3 31.1778 -0.0233
-1 2 4 -22.9587 -0.0028
-1 2 5 -8.8871 -0.0422
-1 2 6 -7.9651 0.0038
-1 2 7 -18.5092 0.0241
-1 2 8 -12.7146 0.0055
-1 2 9 8.5487 -0.0182
-1 2 10 -8.7862 0.0095
-1 2 11 16.5901 0.0040
-1 2 12 8.2835 -0.0117
-1 2 13 -2.5828 0.0111
-1 2 14 10.7976 0.0040
-1 2 15 -10.9765 -0.0371
-1 2 16 -0.2049 -0.0017
-1 2 17 -1.2152 0.0115
-1 2 18 -5.8366 -0.0045
-1 2 19 5.0950 -0.0179
-1 2 20 -1.0131 -0.0033
-1 2 21 2.1081 -0.0292
-1 2 22 1.8635 -0.0048
-1 2 23 -1.6241 0.0331
-1 2 24 0.6597 -0.0035
-1 2 25 -0.7889 -0.0050
-1 2 26 0.5390 0.0007
-1 3 1 5.9153 0.0142
-1 3 2 3.9617 -0.0131
-1 3 3 1.5445 0.0130
-1 3 4 -0.9796 0.0171
-1 3 5 -11.4732 -0.0199
-1 3 6 18.6861 -0.0307
-1 3 7 -12.2120 0.0185
-1 3 8 12.8479 -0.0048
-1 3 9 0.1857 0.0076
-1 3 10 -16.4304 0.0161
-1 3 11 9.4368 -0.0076
-1 3 12 -15.8080 -0.0135
-1 3 13 6.1013 0.0141
-1 3 14 4.3189 0.0185
-1 3 15 -2.4153 0.0090
-1 3 16 8.9947 0.0221
-1 3 17 -3.4892 -0.0075
-1 3 18 -2.5167 -0.0191
-1 3 19 -0.3627 0.0220
-1 3 20 -4.5510 0.0168
-1 3 21 1.5054 -0.0061
-1 3 22 0.4786 -0.0088
-1 3 23 0.5876 -0.0141
-1 3 24 1.6811 -0.0175
-1 3 25 -0.6583 0.0093
-1 4 1 19.3376 -0.0056
-1 4 2 -2.0107 0.0265
-1 4 3 32.9162 -0.0032
-1 4 4 -2.5577 0.0224
-1 4 5 0.3752 0.0025
-1 4 6 0.9956 -0.0189
-1 4 7 -23.8372 0.0048
-1 4 8 14.3748 0.0076
-1 4 9 -12.0765 -0.0202
-1 4 10 9.9477 -0.0057
-1 4 11 6.4976 0.0013
-1 4 12 -5.0677 -0.0006
-1 4 13 7.2322 -0.0185
-1 4 14 -6.1176 0.0090
-1 4 15 -0.4896 -0.0038
-1 4 16 2.5788 -0.0082
-1 4 17 -1.2269 0.0035
-1 4 18 2.5713 0.0134
-1 4 19 0.8658 -0.0027
-1 4 20 -2.1442 0.0068
-1 4 21 0.5643 -0.0170
-1 4 22 -1.4612 0.0054
-1 4 23 -0.4679 -0.0040
-1 4 24 1.1397 0.0502
-1 4 25 -1.3925 -0.0036
-1 5 1 -18.4945 -0.0046
-1 5 2 -20.3723 0.0063
-1 5 3 9.5539 -0.0277
-1 5 4 -10.8346 0.0158
-1 5 5 23.3912 0.0065
-1 5 6 3.0629 -0.0201
-1 5 7 4.5745 0.0059
-1 5 8 3.6711 0.0050
-1 5 9 -13.4454 -0.0048
-1 5 10 0.7404 0.0173
-1 5 11 -8.2635 0.0148
-1 5 12 0.2510 -0.0228
-1 5 13 1.2813 -0.0174
-1 5 14 1.3613 0.0040
-1 5 15 0.7925 0.0007
-1 5 16 1.5729 -0.0057
-1 5 17 -1.1098 -0.0008
-1 5 18 0.4929 -0.0098
-1 5 19 0.3918 -0.0240
-1 5 20 -1.7105 0.0182
-1 5 21 1.8805 0.0217
-1 5 22 -2.2258 0.0222
-1 5 23 1.1923 -0.0198
-1 5 24 0.6066 -0.0071
-1 6 1 -3.4503 -0.0051
-1 6 2 6.1604 -0.0015
-1 6 3 -4.1252 -0.0022
-1 6 4 -13.4352 0.0006
-1 6 5 -0.3650 0.0085
-1 6 6 -7.4821 -0.0000
-1 6 7 5.2812 -0.0009
-1 6 8 5.5750 -0.0117
-1 6 9 5.4778 0.0139
-1 6 10 2.2142 -0.0161
-1 6 11 2.2998 -0.0028
-1 6 12 -4.7098 -0.0059
-1 6 13 -0.5006 -0.0027
-1 6 14 -1.8369 -0.0016
-1 6 15 -2.5034 -0.0130
-1 6 16 2.5532 -0.0025
-1 6 17 -2.1948 0.0134
-1 6 18 2.0753 0.0085
-1 6 19 -1.2432 0.0018
-1 6 20 -0.3206 -0.0203
-1 6 21 0.6982 0.0552
-1 6 22 -1.6840 -0.0428
-1 6 23 1.0051 0.0177
-1 7 1 -7.8270 -0.0064
-1 7 2 6.0682 0.0102
-1 7 3 2.1232 -0.0009
-1 7 4 2.0737 -0.0132
-1 7 5 4.0996 0.0003
-1 7 6 -2.6190 0.0145
-1 7 7 -4.8172 -0.0175
-1 7 8 1.8407 0.0132
-1 7 9 -6.0725 0.0068
-1 7 10 3.0015 -0.0017
-1 7 11 2.4035 0.0104
-1 7 12 -2.8160 0.0093
-1 7 13 6.6910 0.0030
-1 7 14 -4.1396 -0.0025
-1 7 15 1.8908 0.0148
-1 7 16 -0.4706 0.0128
-1 7 17 -1.2681 0.0158
-1 7 18 2.0436 0.0029
-1 7 19 -1.3192 -0.0195
-1 7 20 0.5442 -0.0276
-1 7 21 -0.7315 0.0477
-1 8 1 -2.8555 -0.0111
-1 8 2 1.7755 -0.0030
-1 8 3 -4.6814 0.0015
-1 8 4 -3.8646 -0.0035
-1 8 5 3.4305 -0.0203
-1 8 6 -3.8113 -0.0012
-1 8 7 3.1262 -0.0265
-1 8 8 2.9701 0.0048
-1 8 9 -4.5478 0.0007
-1 8 10 5.9586 0.0254
-1 8 11 -5.4683 -0.0063
-1 8 12 0.4106 0.0226
-1 8 13 1.7307 -0.0016
-1 8 14 -3.8896 0.0073
-1 8 15 4.1406 0.0205
-1 8 16 -2.0429 0.0051
-1 8 17 0.7862 0.0191
-1 8 18 1.2823 0.0007
-1 8 19 0.1572 0.0343
-1 9 1 0.0904 -0.0007
-1 9 2 5.7638 -0.0275
-1 9 3 -1.5157 -0.0007
-1 9 4 2.4423 -0.0006
-1 9 5 0.8268 0.0124
-1 9 6 -4.7758 0.0294
-1 9 7 2.1984 0.0065
-1 9 8 -4.0325 -0.0025
-1 9 9 -0.7280 0.0105
-1 9 10 3.2281 0.0034
-1 9 11 -3.6704 -0.0085
-1 9 12 4.6362 0.0257
-1 9 13 -1.5914 -0.0057
-1 9 14 -0.2923 -0.0128
-1 9 15 2.1559 -0.0120
-1 9 16 -2.9815 0.0235
-1 9 17 0.0761 -0.0288
-1 9 18 -1.0799 -0.0013
-1 9 19 -1.5002 0.0144
-1 10 1 -0.6510 0.0222
-1 10 2 0.3228 -0.0150
-1 10 3 -3.1257 -0.0134
-1 10 4 2.5537 -0.0039
-1 10 5 -0.3371 -0.0102
-1 10 6 0.6321 0.0016
-1 10 7 3.6786 -0.0061
-1 10 8 -2.4899 -0.0124
-1 10 9 1.3602 0.0167
-1 10 10 -2.1567 -0.0067
-1 10 11 -2.4107 0.0120
-1 10 12 0.0879 -0.0141
-1 10 13 -2.2706 -0.0076
-1 10 14 0.6814 -0.0066
-1 10 15 1.2320 0.0336
-1 10 16 -0.0355 0.0314
-1 11 1 0.7537 0.0131
-1 11 2 0.4842 -0.0081
-1 11 3 -0.9934 -0.0039
-1 11 4 1.5811 0.0020
-1 11 5 -2.5120 -0.0158
-1 11 6 -0.4503 0.0398
-1 11 7 0.2989 0.0119
-1 11 8 -0.6709 0.0100
-1 11 9 2.0061 -0.0199
-1 11 10 0.6255 0.0090
-1 11 11 0.6662 0.0185
-1 11 12 0.2216 0.0187
-1 11 13 -0.4610 -0.0133
-1 12 1 -0.6807 -0.0017
-1 12 2 -0.4745 0.0164
-1 12 3 -0.9528 0.0036
-1 12 4 1.0114 -0.0074
-1 12 5 -1.2736 0.0053
-1 12 6 0.3945 0.0343
-1 12 7 -0.3127 0.0262
-1 12 8 -0.3989 0.0793
-1 12 9 -0.3187 0.0127
-1 12 10 0.0109 0.0143
-1 13 1 -0.0289 -0.0032
-1 13 2 0.4293 0.0449
-1 13 3 -0.3175 0.0090
-1 13 4 1.0960 -0.0175
-1 13 5 -0.2339 0.0127
0 0 2 42.3676 0.2322
0 0 4 -73.1718 -0.0437
0 0 6 -41.0074 -0.0434
0 0 8 12.8628 0.0896
0 0 10 3.0460 -0.0879
0 0 12 -9.8584 0.0402
0 0 14 -0.1284 0.0447
0 0 16 6.4686 -0.1066
0 0 18 1.4387 0.0768
0 0 20 -4.0167 -0.0083
0 0 22 -1.7366 -0.0450
0 0 24 1.9012 0.0506
0 1 1 -36.0888 -0.1355
0 1 2 88.3246 0.1037
0 1 3 18.5176 -0.0483
0 1 4 45.8292 0.0369
0 1 5 26.8937 0.0231
0 1 6 -15.8561 -0.0210
0 1 7 -12.9948 -0.0065
0 1 8 -7.7072 0.0186
0 1 9 -20.4569 0.0149
0 1 10 0.5494 -0.0019
0 1 11 7.1713 0.0149
0 1 12 -4.2864 -0.0264
0 1 13 14.4934 -0.0349
0 1 14 -4.9343 0.0162
0 1 15 0.4678 0.0097
0 1 16 2.7647 -0.0013
0 1 17 -6.3801 0.0088
0 1 18 4.2075 -0.0258
0 1 19 -1.8935 -0.0206
0 1 20 0.4101 0.0211
0 1 21 2.5205 0.0198
0 1 22 -2.3878 0.0005
0 1 23 0.6852 0.0143
0 1 24 -1.1870 -0.0029
0 1 25 -1.0758 -0.0087
0 2 0 -37.2310 -0.0042
0 2 1 -26.9059 -0.0422
0 2 2 -17.2240 0.0138
0 2 3 -24.1946 0.0330
0 2 4 5.5681 -0.0045
0 2 5 22.1438 0.0157
0 2 6 6.7862 -0.0089
0 2 7 20.4846 -0.0199
0 2 8 18.2914 -0.0098
0 2 9 -13.9716 0.0306
0 2 10 11.6700 0.0051
0 2 11 -19.2314 -0.0155
0 2 12 -7.6180 0.0263
0 2 13 2.9599 -0.0004
0 2 14 -10.4340 0.0014
0 2 15 10.5089 0.0213
0 2 16 0.4334 0.0064
0 2 17 0.5107 -0.0205
0 2 18 5.6258 0.0042
0 2 19 -4.6935 0.0251
0 2 20 1.3245 0.0065
0 2 21 -1.2388 0.0148
0 2 22 -1.2043 0.0045
0 2 23 2.1243 -0.0272
0 2 24 -0.3176 0.0012
0 2 25 0.9908 -0.0021
0 2 26 -0.7654 -0.0057
0 3 1 -9.9775 -0.0319
0 3 2 3.7514 0.0027
0 3 3 -6.3389 -0.0069
0 3 4 -10.7343 -0.0171
0 3 5 11.5705 0.0090
0 3 6 -28.8926 0.0389
0 3 7 16.2272 -0.0321
0 3 8 -13.0620 -0.0030
0 3 9 3.5691 0.0028
0 3 10 18.4080 -0.0044
0 3 11 -8.0049 0.0055
0 3 12 15.2009 0.0138
0 3 13 -6.8468 -0.0204
0 3 14 -5.1231 -0.0178
0 3 15 0.5157 -0.0044
0 3 16 -7.8719 -0.0075
0 3 17 1.7782 -0.0021
0 3 18 3.1102 0.0121
0 3 19 0.1843 -0.0197
0 3 20 3.8497 -0.0209
0 3 21 -0.8737 0.0038
0 3 22 -1.1453 0.0233
0 3 23 -0.1521 0.0166
0 3 24 -1.5838 0.0126
0 3 25 0.6858 0.0045
0 4 0 12.9146 0.0123
0 4 1 -20.5775 0.0005
0 4 2 11.1308 -0.0311
0 4 3 -31.3759 0.0035
0 4 4 8.0048 -0.0089
0 4 5 -0.8532 0.0070
0 4 6 -1.5307 0.0161
0 4 7 19.3217 0.0056
0 4 8 -15.8957 -0.0181
0 4 9 9.1366 0.0203
0 4 10 -10.2586 0.0070
0 4 11 -3.7801 0.0006
0 4 12 4.5575 -0.0050
0 4 13 -2.5116 0.0171
0 4 14 5.2133 -0.0012
0 4 15 1.7867 -0.0113
0 4 16 -2.7200 0.0116
0 4 17 -0.7504 -0.0124
0 4 18 -1.7778 -0.0164
0 4 19 -2.2615 0.0086
0 4 20 2.5556 -0.0117
0 4 21 -0.1548 0.0196
0 4 22 1.3023 -0.0182
0 4 23 1.2476 -0.0192
0 4 24 -1.3430 -0.0582
0 4 25 1.4505 -0.0184
0 5 1 18.7890 0.0062
0 5 2 18.8677 -0.0106
0 5 3 -8.4935 -0.0023
0 5 4 8.4634 -0.0041
0 5 5 -20.0157 -0.0292
0 5 6 -2.5173 0.0281
0 5 7 -3.9111 -0.0066
0 5 8 -0.1370 -0.0042
0 5 9 9.1718 -0.0004
0 5 10 1.9609 -0.0074
0 5 11 4.3250 -0.0091
0 5 12 -0.7476 0.0223
0 5 13 -0.5718 0.0220
0 5 14 -2.7474 -0.0131
0 5 15 1.9240 -0.0142
0 5 16 -1.8958 0.0093
0 5 17 2.1485 -0.0017
0 5 18 -0.0817 0.0054
0 5 19 -1.0455 0.0113
0 5 20 1.9743 -0.0138
0 5 21 -2.1021 -0.0209
0 5 22 2.1212 0.0009
0 5 23 -0.8032 0.0254
0 5 24 -0.4083 0.0614
0 6 0 -19.7205 -0.0070
0 6 1 1.7943 0.0168
0 6 2 -3.7598 -0.0006
0 6 3 4.7931 0.0035
0 6 4 13.0689 0.0047
0 6 5 3.5898 -0.0056
0 6 6 3.2517 -0.0005
0 6 7 -2.4921 0.0038
0 6 8 -7.4816 0.0116
0 6 9 -5.8092 -0.0186
0 6 10 0.1062 0.0122
0 6 11 -4.7345 0.0012
0 6 12 6.9660 0.0009
0 6 13 -1.0788 0.0021
0 6 14 1.9367 0.0092
0 6 15 2.6119 0.0039
0 6 16 -3.1843 0.0041
0 6 17 2.9679 -0.0240
0 6 18 -2.6850 -0.0135
0 6 19 1.2413 0.0053
0 6 20 -0.1211 0.0251
0 6 21 -0.9739 -0.0270
0 6 22 1.1000 0.0370
0 6 23 -0.9429 -0.0110
0 7 1 5.5498 0.0085
0 7 2 -6.0825 -0.0070
0 7 3 -5.8886 0.0015
0 7 4 -0.3592 0.0109
0 7 5 -4.0481 0.0045
0 7 6 2.9292 -0.0115
0 7 7 8.0318 0.0209
0 7 8 -3.4203 -0.0095
0 7 9 7.7621 -0.0143
0 7 10 -3.8192 -0.0041
0 7 11 -2.8855 -0.0120
0 7 12 3.2763 -0.0156
0 7 13 -7.4779 -0.0042
0 7 14 4.5469 0.0024
0 7 15 -2.2225 -0.0223
0 7 16 0.2691 0.0008
0 7 17 1.4853 -0.0171
0 7 18 -2.3585 0.0098
0 7 19 1.8308 0.0223
0 7 20 -0.5502 0.0046
0 7 21 1.0039 -0.0263
0 7 22 0.6544 -0.0120
0 8 0 -4.4555 0.0034
0 8 1 4.8012 0.0129
0 8 2 -0.9706 0.0066
0 8 3 3.6296 -0.0019
0 8 4 4.3800 -0.0082
0 8 5 -5.7609 0.0222
0 8 6 3.9338 0.0010
0 8 7 -3.2858 0.0140
0 8 8 -2.7150 0.0088
0 8 9 5.6024 -0.0087
0 8 10 -5.4241 -0.0207
0 8 11 5.6390 0.0040
0 8 12 -0.2320 -0.0164
0 8 13 -2.2328 0.0023
0 8 14 3.5994 -0.0120
0 8 15 -4.1420 -0.0129
0 8 16 1.5552 -0.0175
0 8 17 -0.3491 -0.0305
0 8 18 -1.8463 -0.0006
0 8 19 -0.1603 -0.0262
0 9 1 0.1122 -0.0094
0 9 2 -5.8707 0.0137
0 9 3 1.6827 -0.0014
0 9 4 -1.5493 -0.0114
0 9 5 -0.9731 -0.0051
0 9 6 4.7121 -0.0314
0 9 7 -2.5584 -0.0044
0 9 8 3.3848 0.0181
0 9 9 0.3463 -0.0167
0 9 10 -2.7437 0.0003
0 9 11 3.3763 -0.0022
0 9 12 -3.0976 -0.0157
0 9 13 1.4106 0.0074
0 9 14 1.1429 0.0390
0 9 15 -2.2292 0.0280
0 9 16 2.7074 -0.0104
0 9 17 0.2828 0.0254
0 9 18 0.9232 -0.0033
0 10 0 2.5090 -0.0127
0 10 1 1.2137 -0.0053
0 10 2 -0.3692 0.0049
0 10 3 2.8264 0.0213
0 10 4 -2.1597 -0.0062
0 10 5 -0.1870 0.0113
0 10 6 -0.6771 -0.0097
0 10 7 -3.3752 0.0035
0 10 8 1.7174 0.0054
0 10 9 -1.0177 -0.0117
0 10 10 1.5801 0.0080
0 10 11 1.7530 -0.0087
0 10 12 0.5000 -0.0023
0 10 13 1.3459 0.0124
0 10 14 0.3139 -0.0220
0 10 15 -1.6242 -0.0180
0 10 16 0.0951 -0.0268
0 11 1 -0.4509 -0.0145
0 11 2 -0.7541 -0.0092
0 11 3 1.2178 -0.0062
0 11 4 -0.9198 -0.0066
0 11 5 2.3919 0.0067
0 11 6 1.0607 -0.0364
0 11 7 -0.2162 -0.0047
0 11 8 -0.0552 -0.0023
0 11 9 -1.6385 0.0285
0 11 10 -1.7405 -0.0102
0 11 11 -0.5382 -0.0221
0 11 12 -0.7218 -0.0181
0 11 13 0.2038 0.0254
0 12 0 0.5182 -0.0360
0 12 1 0.5604 0.0110
0 12 2 -0.0670 -0.0209
0 12 3 0.8683 -0.0018
0 12 4 -1.2701 0.0236
0 12 5 0.8377 -0.0311
0 12 6 0.1064 -0.0311
0 12 7 0.3723 -0.0515
0 12 8 0.6787 -0.0810
0 12 9 0.7417 -0.0186
0 12 10 -0.0845 0.0005
0 13 1 0.0409 -0.0078
0 13 2 -0.3303 -0.0364
0 13 3 0.1646 -0.0078
0 13 4 -1.3070 0.0512
1 0 2 -45.7564 -0.2408
1 0 4 55.6808 0.1033
1 0 6 23.1392 0.0007
1 0 8 -13.2973 -0.0616
1 0 10 6.9726 0.0901
1 0 12 13.6587 -0.0754
1 0 14 -3.2426 0.0073
1 0 16 -9.5176 0.0825
1 0 18 -1.9728 -0.0848
1 0 20 4.9373 0.0552
1 0 22 1.7256 0.0152
1 0 24 -2.1871 -0.0630
1 1 0 15.0913 -0.0031
1 1 1 28.2813 0.1618
1 1 2 -72.5139 -0.1113
1 1 3 -28.9205 -0.0004
1 1 4 -40.5041 -0.0132
1 1 5 -25.1247 -0.0315
1 1 6 6.3781 0.0240
1 1 7 19.2720 0.0104
1 1 8 -4.0421 -0.0210
1 1 9 20.1030 -0.0167
1 1 10 -3.8136 0.0078
1 1 11 -9.2308 0.0015
1 1 12 7.8739 0.0145
1 1 13 -13.2314 0.0256
1 1 14 7.3072 -0.0241
1 1 15 1.2634 -0.0204
1 1 16 -3.0387 0.0123
1 1 17 6.5128 0.0004
1 1 18 -5.3213 0.0196
1 1 19 1.1836 0.0114
1 1 20 -0.7740 -0.0206
1 1 21 -2.6012 -0.0430
1 1 22 2.6786 0.0063
1 1 23 -0.2645 -0.0073
1 1 24 1.6316 0.0167
1 1 25 0.9467 0.0086
1 2 0 33.7761 -0.0116
1 2 1 36.6780 0.0568
1 2 2 34.7095 0.0082
1 2 3 18.2316 -0.0434
1 2 4 11.6917 0.0190
1 2 5 -32.4735 0.0123
1 2 6 -2.4151 0.0067
1 2 7 -21.5128 0.0138
1 2 8 -20.2931 0.0008
1 2 9 17.4184 -0.0290
1 2 10 -13.6206 -0.0196
1 2 11 19.8444 0.0243
1 2 12 5.7008 -0.0302
1 2 13 -3.3423 -0.0128
1 2 14 9.1500 0.0003
1 2 15 -9.2327 -0.0014
1 2 16 -0.5135 -0.0063
1 2 17 0.3441 0.0258
1 2 18 -4.7742 -0.0018
1 2 19 3.9202 -0.0166
1 2 20 -1.1490 -0.0043
1 2 21 0.2383 0.0045
1 2 22 0.5585 -0.0008
1 2 23 -2.1816 0.0110
1 2 24 -0.3276 -0.0054
1 2 25 -0.8917 -0.0040
1 3 0 -23.0863 -0.0428
1 3 1 11.0702 0.0356
1 3 2 -13.4682 0.0115
1 3 3 11.2410 -0.0109
1 3 4 17.8625 0.0208
1 3 5 -8.3490 -0.0041
1 3 6 34.8057 -0.0317
1 3 7 -17.3070 0.0358
1 3 8 12.5404 0.0103
1 3 9 -6.8144 -0.0099
1 3 10 -18.1656 -0.0131
1 3 11 5.4819 0.0002
1 3 12 -13.1107 -0.0129
1 3 13 6.3302 0.0158
1 3 14 5.5229 0.0094
1 3 15 0.8528 -0.0053
1 3 16 6.2483 -0.0057
1 3 17 0.0332 0.0099
1 3 18 -3.3531 0.0001
1 3 19 0.3440 0.0120
1 3 20 -2.7688 0.0222
1 3 21 0.3112 -0.0020
1 3 22 1.8535 -0.0260
1 3 23 -0.3668 -0.0114
1 3 24 1.3676 0.0156
1 3 25 -0.6738 0.0001
1 4 0 -11.0439 -0.0097
1 4 1 19.0142 0.0034
1 4 2 -17.3831 0.0226
1 4 3 25.5385 -0.0025
1 4 4 -12.7898 -0.0051
1 4 5 0.8148 -0.0143
1 4 6 0.5525 -0.0032
1 4 7 -12.5583 -0.0110
1 4 8 14.9927 0.0311
1 4 9 -4.5197 -0.0113
1 4 10 9.3668 -0.0046
1 4 11 1.4575 0.0026
1 4 12 -3.7144 0.0130
1 4 13 -2.2144 -0.0106
1 4 14 -3.8691 -0.0009
1 4 15 -3.3596 0.0243
1 4 16 2.7407 -0.0076
1 4 17 1.9711 0.0207
1 4 18 0.9582 0.0132
1 4 19 3.2058 -0.0081
1 4 20 -2.7861 0.0096
1 4 21 0.0262 -0.0171
1 4 22 -1.1719 0.0102
1 4 23 -1.6767 0.0306
1 4 24 1.4239 0.0313
1 5 0 1.1271 -0.0119
1 5 1 -16.9432 -0.0033
1 5 2 -15.4049 0.0138
1 5 3 6.6584 0.0307
1 5 4 -4.7086 -0.0080
1 5 5 14.3273 0.0347
1 5 6 2.3500 -0.0273
1 5 7 2.1969 -0.0043
1 5 8 -3.3552 0.0029
1 5 9 -4.4360 0.0012
1 5 10 -4.8581 -0.0047
1 5 11 0.4196 0.0036
1 5 12 0.8638 -0.0203
1 5 13 0.5708 -0.0211
1 5 14 3.7246 0.0140
1 5 15 -4.2827 0.0195
1 5 16 2.0775 -0.0086
1 5 17 -3.3734 -0.0033
1 5 18 -0.1591 0.0097
1 5 19 1.3070 0.0001
1 5 20 -1.7909 0.0085
1 5 21 2.4763 0.0150
1 5 22 -1.8123 -0.0320
1 5 23 0.9275 -0.0254
1 5 24 0.1330 -0.1261
1 6 0 18.9768 -0.0002
1 6 1 0.4735 -0.0245
1 6 2 0.7414 -0.0028
1 6 3 -4.2024 -0.0023
1 6 4 -12.1829 -0.0066
1 6 5 -6.0979 0.0002
1 6 6 1.3471 0.0093
1 6 7 -0.7267 -0.0099
1 6 8 9.4215 0.0014
1 6 9 5.0708 0.0175
1 6 10 -2.1573 0.0013
1 6 11 6.3502 -0.0037
1 6 12 -8.9030 0.0042
1 6 13 2.7264 -0.0028
1 6 14 -1.9606 -0.0167
1 6 15 -2.0669 0.0015
1 6 16 3.9099 -0.0092
1 6 17 -3.2359 0.0210
1 6 18 3.3511 0.0164
1 6 19 -1.3327 -0.0236
1 6 20 0.5696 -0.0187
1 6 21 0.8394 -0.0029
1 6 22 -0.5405 -0.0151
1 6 23 0.9554 0.0102
1 7 0 1.1594 0.0096
1 7 1 -3.3647 -0.0042
1 7 2 5.6965 -0.0052
1 7 3 9.4881 0.0052
1 7 4 -1.6680 -0.0094
1 7 5 4.2701 0.0008
1 7 6 -3.4886 0.0010
1 7 7 -10.3179 -0.0162
1 7 8 4.5176 -0.0043
1 7 9 -8.8475 0.0187
1 7 10 4.5117 0.0059
1 7 11 3.0803 0.0089
1 7 12 -3.3352 0.0179
1 7 13 7.5980 0.0009
1 7 14 -4.5969 0.0008
1 7 15 2.0903 0.0171
1 7 16 -0.1573 0.0012
1 7 17 -1.7758 0.0085
1 7 18 2.3261 -0.0016
1 7 19 -1.9646 -0.0227
1 7 20 0.5145 0.0251
1 7 21 -0.9401 0.0101
1 7 22 -0.3004 0.0285
1 8 0 4.2269 0.0015
1 8 1 -6.5902 -0.0085
1 8 2 0.1556 -0.0064
1 8 3 -2.6017 0.0102
1 8 4 -4.3847 0.0180
1 8 5 7.7008 -0.0122
1 8 6 -3.6293 0.0028
1 8 7 3.5976 0.0064
1 8 8 2.2058 -0.0175
1 8 9 -5.9011 0.0143
1 8 10 4.2228 0.0110
1 8 11 -5.3090 0.0012
1 8 12 -0.2000 0.0031
1 8 13 2.5115 0.0006
1 8 14 -2.9734 0.0060
1 8 15 3.6708 -0.0009
1 8 16 -0.6631 0.0206
1 8 17 -0.2095 0.0189
1 8 18 2.1394 0.0063
1 8 19 0.0650 0.0004
1 8 20 1.7386 -0.0147
1 8 21 0.5583 -0.1067
1 9 0 1.0471 0.0272
1 9 1 -0.1126 0.0088
1 9 2 5.4246 -0.0032
1 9 3 -1.8608 -0.0015
1 9 4 0.6408 0.0065
1 9 5 0.7384 -0.0016
1 9 6 -4.2296 0.0179
1 9 7 2.7414 0.0014
1 9 8 -2.3112 -0.0216
1 9 9 0.3935 0.0131
1 9 10 2.1727 0.0098
1 9 11 -2.5864 0.0068
1 9 12 1.1421 0.0069
1 9 13 -1.0903 -0.0046
1 9 14 -2.0730 -0.0536
1 9 15 1.9472 -0.0272
1 9 16 -2.1180 0.0093
1 9 17 -0.6600 -0.0065
1 9 18 -0.4460 0.0194
1 9 19 -1.8725 0.0699
1 10 0 -2.3430 0.0068
1 10 1 -1.5788 -0.0064
1 10 2 0.4614 0.0041
1 10 3 -2.1578 -0.0071
1 10 4 1.7743 0.0180
1 10 5 0.5950 0.0137
1 10 6 0.5991 0.0118
1 10 7 2.5599 0.0081
1 10 8 -1.1388 -0.0023
1 10 9 0.5901 -0.0050
1 10 10 -0.6270 -0.0045
1 10 11 -0.7575 -0.0045
1 10 12 -0.5445 0.0174
1 10 13 -0.1928 -0.0135
1 10 14 -1.1031 0.0342
1 10 15 1.6919 -0.0120
1 10 16 -0.2745 0.0060
1 11 0 0.5816 0.0142
1 11 1 0.2284 0.0089
1 11 2 1.1497 0.0103
1 11 3 -1.3397 0.0074
1 11 4 0.2954 -0.0132
1 11 5 -1.9819 0.0050
1 11 6 -1.3978 0.0115
1 11 7 0.2923 0.0134
1 11 8 0.4875 -0.0030
1 11 9 1.1746 -0.0203
1 11 10 2.1115 0.0273
1 11 11 0.2320 0.0191
1 11 12 1.0096 0.0216
1 11 13 0.0143 -0.0265
1 12 0 -0.8199 0.0257
1 12 1 -0.4492 -0.0148
1 12 2 0.3896 0.0142
1 12 3 -0.8113 0.0077
1 12 4 1.5339 -0.0311
1 12 5 -0.4376 0.0525
1 12 6 -0.6287 0.0174
1 12 7 -0.4237 0.0605
1 12 8 -0.9724 0.0440
1 12 9 -0.9310 0.0133
1 12 10 -0.0375 -0.0292
1 13 0 -0.3135 -0.0186
1 13 1 0.2193 0.0078
1 13 2 0.0668 0.0030
1 13 3 0.0062 -0.0009
1 13 4 1.4856 -0.0890
1 13 5 0.4058 -0.0304
2 0 0 112.8029 0.3372
2 0 2 41.2471 0.1637
2 0 4 -38.2538 -0.1340
2 0 6 -2.4740 0.0476
2 0 8 15.7344 0.0169
2 0 10 -15.3316 -0.0687
2 0 12 -16.9043 0.0926
2 0 14 5.7928 -0.0542
2 0 16 11.5391 -0.0348
2 0 18 1.9614 0.0746
2 0 20 -5.5063 -0.0839
2 0 22 -1.5214 0.0199
2 0 24 1.7506 0.0631
2 1 0 -27.2846 0.0220
2 1 1 -19.6789 -0.1219
2 1 2 51.1393 0.0881
2 1 3 37.9183 0.0523
2 1 4 27.9745 -0.0179
2 1 5 23.0199 0.0178
2 1 6 -0.6234 -0.0224
2 1 7 -23.1929 -0.0209
2 1 8 15.0556 0.0142
2 1 9 -18.3006 0.0141
2 1 10 8.0235 -0.0169
2 1 11 10.1612 -0.0108
2 1 12 -10.3975 0.0030
2 1 13 10.8579 -0.0074
2 1 14 -9.4845 0.0302
2 1 15 -2.7377 0.0239
2 1 16 2.6924 -0.0159
2 1 17 -5.8280 -0.0125
2 1 18 5.6599 -0.0041
2 1 19 -0.0537 -0.0035
2 1 20 0.9010 0.0149
2 1 21 2.4505 0.0458
2 1 22 -2.4341 -0.0206
2 1 23 -0.1078 -0.0130
2 1 24 -1.4875 -0.0395
2 1 25 -0.3411 -0.0156
2 1 26 -0.5897 -0.0290
2 2 0 -24.6550 0.0139
2 2 1 -44.5345 -0.0492
2 2 2 -45.3796 -0.0319
2 2 3 -13.6824 0.0541
2 2 4 -25.8832 -0.0223
2 2 5 38.5623 -0.0351
2 2 6 -3.6778 0.0040
2 2 7 21.0680 -0.0073
2 2 8 18.7147 0.0113
2 2 9 -18.6543 0.0142
2 2 10 14.1904 0.0211
2 2 11 -18.2121 -0.0260
2 2 12 -2.9406 0.0166
2 2 13 3.8568 0.0283
2 2 14 -7.0626 -0.0083
2 2 15 7.3622 -0.0130
2 2 16 0.4815 0.0053
2 2 17 -1.3149 -0.0223
2 2 18 3.3496 0.0002
2 2 19 -3.0394 0.0005
2 2 20 0.4062 0.0024
2 2 21 0.6141 -0.0156
2 2 22 -0.2843 0.0025
2 2 23 1.7656 0.0091
2 2 24 0.8548 0.0175
2 2 25 0.5550 0.0110
2 3 0 42.2616 0.0347
2 3 1 -8.6961 -0.0250
2 3 2 23.0069 -0.0272
2 3 3 -14.6755 0.0297
2 3 4 -20.0099 -0.0176
2 3 5 2.9829 -0.0004
2 3 6 -35.6137 0.0208
2 3 7 15.4192 -0.0290
2 3 8 -11.0169 -0.0139
2 3 9 8.8491 0.0152
2 3 10 15.8712 0.0254
2 3 11 -2.4123 -0.0058
2 3 12 9.7240 0.0045
2 3 13 -4.6757 -0.0033
2 3 14 -5.5042 -0.0010
2 3 15 -1.4448 0.0128
2 3 16 -4.1926 0.0122
2 3 17 -1.5151 -0.0174
2 3 18 3.4530 -0.0121
2 3 19 -0.9564 -0.0014
2 3 20 1.6859 -0.0205
2 3 21 0.2110 0.0002
2 3 22 -2.4268 0.0169
2 3 23 0.9644 -0.0001
2 3 24 -1.2277 -0.0520
2 4 0 5.9262 0.0065
2 4 1 -15.6151 0.0010
2 4 2 19.9047 -0.0125
2 4 3 -16.3932 0.0003
2 4 4 15.9138 0.0110
2 4 5 0.2500 0.0109
2 4 6 1.3506 -0.0117
2 4 7 4.9428 0.0056
2 4 8 -11.9514 -0.0347
2 4 9 -1.0902 -0.0023
2 4 10 -7.3122 0.0032
2 4 11 0.0367 -0.0060
2 4 12 2.6086 -0.0218
2 4 13 6.1573 0.0045
2 4 14 2.0841 -0.0020
2 4 15 4.8370 -0.0258
2 4 16 -2.6305 -0.0007
2 4 17 -2.3993 -0.0216
2 4 18 -0.0483 -0.0041
2 4 19 -3.6345 0.0029
2 4 20 2.8595 -0.0007
2 4 21 -0.2400 0.0116
2 4 22 0.9873 0.0212
2 4 23 1.6608 -0.0246
2 4 24 -1.4469 0.0287
2 5 0 -1.7380 0.0085
2 5 1 12.9248 0.0060
2 5 2 10.7622 -0.0152
2 5 3 -4.8582 -0.0365
2 5 4 0.1445 0.0157
2 5 5 -7.2678 -0.0156
2 5 6 -2.7214 0.0159
2 5 7 0.4225 0.0190
2 5 8 6.2320 -0.0041
2 5 9 -0.1105 -0.0024
2 5 10 7.6517 0.0118
2 5 11 -5.2517 -0.0012
2 5 12 -0.4532 0.0146
2 5 13 -1.0742 0.0156
2 5 14 -4.2296 -0.0077
2 5 15 5.9464 -0.0159
2 5 16 -2.2609 0.0057
2 5 17 4.2665 0.0140
2 5 18 0.1913 -0.0264
2 5 19 -1.3935 -0.0057
2 5 20 1.2684 -0.0040
2 5 21 -2.8348 -0.0041
2 5 22 1.2939 0.0500
2 5 23 -1.3472 0.0172
2 6 0 -16.9007 0.0113
2 6 1 -2.8893 0.0190
2 6 2 2.5751 0.0040
2 6 3 2.5016 -0.0033
2 6 4 10.8258 0.0013
2 6 5 7.5543 0.0066
2 6 6 -5.7885 -0.0202
2 6 7 3.8506 0.0160
2 6 8 -11.1049 -0.0128
2 6 9 -3.6081 -0.0109
2 6 10 3.6876 -0.0111
2 6 11 -7.1218 0.0106
2 6 12 10.1275 -0.0068
2 6 13 -4.1224 0.0061
2 6 14 1.7673 0.0173
2 6 15 1.1565 0.0024
2 6 16 -4.4272 0.0123
2 6 17 3.0132 -0.0080
2 6 18 -3.4702 -0.0141
2 6 19 1.4195 0.0324
2 6 20 -0.5863 0.0129
2 6 21 -0.2932 0.0131
2 6 22 0.0992 -0.0120
2 6 23 -0.8313 -0.0135
2 7 0 -2.0864 -0.0010
2 7 1 1.5950 -0.0020
2 7 2 -5.0159 0.0219
2 7 3 -12.2546 -0.0134
2 7 4 3.5607 0.0035
2 7 5 -4.4822 -0.0121
2 7 6 4.0769 0.0056
2 7 7 11.4328 0.0039
2 7 8 -4.9639 0.0169
2 7 9 8.9895 -0.0243
2 7 10 -4.8539 -0.0033
2 7 11 -3.1191 -0.0067
2 7 12 3.0206 -0.0109
2 7 13 -6.8592 0.0021
2 7 14 4.1252 -0.0045
2 7 15 -1.3000 -0.0026
2 7 16 -0.0177 -0.0169
2 7 17 1.9334 0.0089
2 7 18 -1.9425 -0.0166
2 7 19 1.4046 0.0177
2 7 20 -0.2210 -0.0377
2 7 21 0.4824 -0.0151
2 8 0 -3.5601 -0.0108
2 8 1 7.8410 -0.0019
2 8 2 0.5524 0.0042
2 8 3 1.7789 -0.0168
2 8 4 3.7853 -0.0201
2 8 5 -8.8362 0.0062
2 8 6 2.8168 -0.0072
2 8 7 -3.8391 -0.0158
2 8 8 -1.5897 0.0125
2 8 9 5.4846 -0.0093
2 8 10 -2.5394 -0.0088
2 8 11 4.4549 -0.0076
2 8 12 0.8228 0.0072
2 8 13 -2.5466 -0.0053
2 8 14 2.0488 0.0054
2 8 15 -2.6476 0.0174
2 8 16 -0.5189 -0.0139
2 8 17 0.9622 0.0009
2 8 18 -2.1032 -0.0139
2 8 19 0.1052 0.0158
2 8 20 -0.9736 0.0042
2 9 0 -1.8714 -0.0279
2 9 1 -0.1139 -0.0009
2 9 2 -4.5117 0.0054
2 9 3 1.9226 0.0053
2 9 4 0.1370 0.0053
2 9 5 -0.2596 0.0014
2 9 6 3.4987 -0.0024
2 9 7 -2.6597 -0.0006
2 9 8 1.0323 0.0105
2 9 9 -1.1691 -0.0001
2 9 10 -1.7506 -0.0269
2 9 11 1.5244 -0.0053
2 9 12 0.6251 -0.0022
2 9 13 0.6270 -0.0026
2 9 14 2.7616 0.0410
2 9 15 -1.4181 0.0152
2 9 16 1.2889 -0.0248
2 9 17 1.0089 -0.0115
2 9 18 -0.2635 -0.0242
2 10 0 1.8892 0.0069
2 10 1 1.7467 -0.0007
2 10 2 -0.5668 -0.0051
2 10 3 1.2644 -0.0186
2 10 4 -1.4408 -0.0209
2 10 5 -0.9978 -0.0391
2 10 6 -0.3559 -0.0036
2 10 7 -1.6007 -0.0143
2 10 8 0.9374 0.0033
2 10 9 -0.1224 0.0228
2 10 10 -0.3806 -0.0004
2 10 11 -0.1207 0.0128
2 10 12 0.1223 -0.0149
2 10 13 -0.7519 0.0138
2 10 14 1.4659 -0.0199
2 10 15 -1.4029 0.0572
2 10 16 0.4816 0.0128
2 11 0 -1.0161 -0.0118
2 11 1 -0.0199 0.0016
2 11 2 -1.5112 0.0043
2 11 3 1.4641 0.0004
2 11 4 0.2746 0.0354
2 11 5 1.3664 -0.0120
2 11 6 1.4799 0.0092
2 11 7 -0.5651 -0.0237
2 11 8 -0.5085 0.0023
2 11 9 -0.7172 0.0046
2 11 10 -1.6684 -0.0476
2 11 11 0.1845 -0.0221
2 11 12 -1.0085 -0.0265
2 11 13 -0.1617 0.0003
2 11 14 1.1311 -0.0015
2 12 0 1.5095 0.0034
2 12 1 0.5002 0.0073
2 12 2 -0.5625 0.0098
2 12 3 0.8243 -0.0129
2 12 4 -1.7381 0.0334
2 12 5 0.0931 -0.0474
2 12 6 1.0285 -0.0052
2 12 7 0.3348 -0.0323
2 12 8 1.0235 0.0076
2 12 9 0.7768 0.0111
2 12 10 0.1415 0.0642
2 13 0 0.2590 0.0260
2 13 1 -0.5132 -0.0043
2 13 2 0.1101 0.0361
2 13 3 0.0263 0.0066
2 13 4 -1.5366 0.1127
3 0 0 -87.2857 -0.3507
3 0 2 -27.1448 -0.0417
3 0 4 23.6531 0.1174
3 0 6 -18.3354 -0.0861
3 0 8 -19.8737 0.0363
3 0 10 20.8992 0.0322
3 0 12 19.2799 -0.0874
3 0 14 -6.8668 0.0821
3 0 16 -11.9126 -0.0242
3 0 18 -1.2296 -0.0527
3 0 20 5.7216 0.0809
3 0 22 1.2184 -0.0498
3 0 24 -0.8855 -0.0349
3 1 0 33.9714 -0.0440
3 1 1 9.4386 0.0460
3 1 2 -27.6608 -0.0471
3 1 3 -44.5653 -0.0751
3 1 4 -10.2776 0.0449
3 1 5 -19.6603 0.0119
3 1 6 -0.6484 0.0164
3 1 7 25.1187 0.0233
3 1 8 -23.5292 -0.0037
3 1 9 15.2660 -0.0159
3 1 10 -12.4438 0.0257
3 1 11 -10.2153 0.0130
3 1 12 11.3391 -0.0159
3 1 13 -7.9381 -0.0076
3 1 14 10.8952 -0.0270
3 1 15 3.6150 -0.0165
3 1 16 -1.9482 0.0151
3 1 17 4.2845 0.0213
3 1 18 -5.3222 -0.0147
3 1 19 -1.3893 -0.0017
3 1 20 -0.8072 -0.0027
3 1 21 -2.1162 -0.0232
3 1 22 1.8623 0.0343
3 1 23 0.4298 0.0386
3 1 24 0.9637 0.0549
3 1 25 -0.3783 0.0094
3 2 0 12.7538 -0.0096
3 2 1 49.1260 0.0223
3 2 2 48.2890 0.0344
3 2 3 10.2528 -0.0556
3 2 4 34.0790 0.0057
3 2 5 -40.0210 0.0488
3 2 6 9.3011 -0.0130
3 2 7 -18.8154 -0.0021
3 2 8 -14.2495 -0.0133
3 2 9 17.9420 0.0052
3 2 10 -12.9909 -0.0085
3 2 11 14.6345 0.0192
3 2 12 0.0525 0.0046
3 2 13 -4.4522 -0.0411
3 2 14 4.4475 0.0139
3 2 15 -5.0896 0.0182
3 2 16 -0.4477 -0.0056
3 2 17 2.3970 0.0089
3 2 18 -1.6182 0.0008
3 2 19 2.2674 0.0121
3 2 20 0.7268 -0.0055
3 2 21 -1.2840 0.0102
3 2 22 0.4837 -0.0133
3 2 23 -1.1937 -0.0183
3 2 24 -0.9760 -0.0291
3 3 0 -54.5058 -0.0087
3 3 1 3.4237 0.0092
3 3 2 -30.0346 0.0338
3 3 3 15.8556 -0.0360
3 3 4 17.9723 -0.0011
3 3 5 3.1451 0.0101
3 3 6 31.4833 -0.0144
3 3 7 -11.1802 0.0141
3 3 8 8.3171 0.0151
3 3 9 -9.3561 -0.0207
3 3 10 -12.0681 -0.0245
3 3 11 -0.6520 0.0102
3 3 12 -5.3678 0.0117
3 3 13 2.2653 -0.0067
3 3 14 5.2117 -0.0036
3 3 15 1.3174 -0.0092
3 3 16 1.8286 -0.0112
3 3 17 2.4036 0.0243
3 3 18 -3.6691 0.0192
3 3 19 1.3694 -0.0096
3 3 20 -0.8799 0.0151
3 3 21 -0.7053 0.0010
3 3 22 2.8077 -0.0068
3 3 23 -1.5114 0.0075
3 3 24 1.2909 0.0692
3 4 0 1.0024 0.0027
3 4 1 11.5820 -0.0103
3 4 2 -18.8356 0.0064
3 4 3 5.7050 0.0045
3 4 4 -16.8197 -0.0096
3 4 5 -2.3152 0.0022
3 4 6 -3.4947 0.0184
3 4 7 2.2776 0.0052
3 4 8 7.4036 0.0232
3 4 9 6.8878 0.0109
3 4 10 4.3697 -0.0049
3 4 11 -0.5936 0.0053
3 4 12 -1.3742 0.0269
3 4 13 -8.8859 -0.0007
3 4 14 -0.0001 0.0032
3 4 15 -5.8629 0.0152
3 4 16 2.4260 0.0072
3 4 17 2.3410 0.0143
3 4 18 -0.8792 -0.0060
3 4 19 3.6360 0.0025
3 4 20 -2.7325 -0.0061
3 4 21 0.6218 -0.0056
3 4 22 -0.6892 -0.0620
3 4 23 -1.3158 0.0100
3 5 0 1.5045 -0.0038
3 5 1 -7.1727 -0.0165
3 5 2 -5.8455 0.0132
3 5 3 3.7189 0.0209
3 5 4 4.5320 -0.0176
3 5 5 0.0136 -0.0132
3 5 6 3.5647 0.0031
3 5 7 -3.4929 -0.0241
3 5 8 -8.1581 0.0094
3 5 9 3.9385 0.0057
3 5 10 -9.9112 -0.0099
3 5 11 9.4132 0.0000
3 5 12 -0.2537 -0.0046
3 5 13 1.7568 -0.0080
3 5 14 4.3418 -0.0029
3 5 15 -6.6980 0.0090
3 5 16 2.4207 -0.0057
3 5 17 -4.3987 -0.0232
3 5 18 -0.1463 0.0313
3 5 19 1.4361 0.0044
3 5 20 -0.5882 0.0007
3 5 21 2.8495 -0.0139
3 5 22 -0.6127 -0.0386
3 5 23 1.6745 -0.0075
3 6 0 13.8362 -0.0140
3 6 1 4.8868 -0.0033
3 6 2 -5.7893 0.0001
3 6 3 -0.1205 0.0093
3 6 4 -9.1167 0.0042
3 6 5 -7.7813 -0.0120
3 6 6 9.4390 0.0207
3 6 7 -6.2767 -0.0158
3 6 8 12.0800 0.0098
3 6 9 1.8799 0.0039
3 6 10 -4.5867 0.0078
3 6 11 7.0046 -0.0167
3 6 12 -10.2247 0.0043
3 6 13 4.8019 -0.0086
3 6 14 -1.1795 -0.0096
3 6 15 -0.3437 -0.0110
3 6 16 4.4261 -0.0096
3 6 17 -2.4211 -0.0021
3 6 18 2.6255 0.0080
3 6 19 -1.3446 -0.0162
3 6 20 0.0025 -0.0157
3 6 21 -0.4944 0.0027
3 6 22 0.2037 0.0339
3 6 23 0.4693 0.0123
3 7 0 2.6624 -0.0099
3 7 1 -0.4422 0.0037
3 7 2 4.2670 -0.0286
3 7 3 13.6769 0.0163
3 7 4 -4.9213 0.0112
3 7 5 4.4799 0.0226
3 7 6 -4.5324 -0.0037
3 7 7 -11.2226 0.0108
3 7 8 4.6683 -0.0199
3 7 9 -8.0034 0.0296
3 7 10 4.6477 0.0003
3 7 11 3.0808 0.0054
3 7 12 -2.4393 -0.0033
3 7 13 5.2480 -0.0019
3 7 14 -2.9947 0.0026
3 7 15 -0.0819 -0.0115
3 7 16 0.5236 0.0281
3 7 17 -1.8119 -0.0247
3 7 18 1.4126 0.0240
3 7 19 -0.2180 -0.0041
3 7 20 -0.3467 0.0261
3 7 21 0.1913 0.0418
3 8 0 2.5150 0.0163
3 8 1 -8.3929 0.0070
3 8 2 -1.1239 -0.0030
3 8 3 -1.2798 0.0075
3 8 4 -2.6979 0.0124
3 8 5 8.9792 -0.0137
3 8 6 -1.6588 0.0068
3 8 7 3.7855 0.0099
3 8 8 0.9438 0.0036
3 8 9 -4.6006 -0.0034
3 8 10 0.7145 0.0183
3 8 11 -3.1789 0.0133
3 8 12 -1.4609 -0.0029
3 8 13 2.4271 0.0082
3 8 14 -1.0244 -0.0079
3 8 15 1.2141 -0.0260
3 8 16 1.6881 0.0039
3 8 17 -1.8598 -0.0035
3 8 18 1.8302 0.0127
3 8 19 -0.3016 -0.0017
3 9 0 2.4250 0.0066
3 9 1 0.5137 -0.0060
3 9 2 3.3389 -0.0095
3 9 3 -1.7712 -0.0066
3 9 4 -0.7198 -0.0072
3 9 5 -0.1925 0.0054
3 9 6 -2.7016 -0.0076
3 9 7 2.3760 0.0035
3 9 8 0.2223 0.0002
3 9 9 1.6458 -0.0139
3 9 10 1.5817 0.0315
3 9 11 -0.5723 0.0029
3 9 12 -1.7586 -0.0038
3 9 13 -0.0980 0.0067
3 9 14 -3.0107 -0.0049
3 9 15 0.8741 -0.0079
3 9 16 -0.4495 0.0436
3 9 17 -1.2404 0.0162
3 9 18 0.9422 -0.0013
3 10 0 -1.2649 -0.0201
3 10 1 -1.7968 0.0125
3 10 2 0.6371 -0.0007
3 10 3 -0.3569 0.0288
3 10 4 1.1513 0.0137
3 10 5 1.4508 0.0389
3 10 6 0.0069 -0.0088
3 10 7 0.8020 0.0091
3 10 8 -1.0459 -0.0052
3 10 9 -0.3690 -0.0244
3 10 10 1.1504 0.0015
3 10 11 0.4847 -0.0001
3 10 12 0.4745 -0.0081
3 10 13 1.1641 -0.0119
3 10 14 -1.3596 -0.0090
3 10 15 0.9207 -0.1042
3 10 16 -0.6017 -0.0100
3 11 0 1.2165 -0.0007
3 11 1 -0.2995 -0.0129
3 11 2 1.6425 -0.0107
3 11 3 -1.7033 -0.0135
3 11 4 -0.8778 -0.0325
3 11 5 -0.7198 0.0074
3 11 6 -1.3666 -0.0101
3 11 7 0.9298 0.0156
3 11 8 0.3455 -0.0054
3 11 9 0.3565 0.0026
3 11 10 0.8659 0.0494
3 11 11 -0.5633 0.0358
3 11 12 0.8420 0.0273
3 11 13 0.1902 0.0505
3 12 0 -2.0872 -0.0383
3 12 1 -0.6708 -0.0046
3 12 2 0.7996 -0.0461
3 12 3 -0.8238 0.0020
3 12 4 1.8115 -0.0326
3 12 5 0.2147 0.0158
3 12 6 -1.2648 0.0089
3 12 7 -0.1311 -0.0171
3 12 8 -0.7411 -0.0412
3 12 9 -0.4570 -0.0416
3 13 0 0.2166 -0.0012
3 13 1 0.6038 0.0081
3 13 2 -0.0993 -0.0435
4 0 0 53.2481 0.2783
4 0 2 5.5703 -0.0645
4 0 4 -12.7835 -0.0600
4 0 6 36.5012 0.0949
4 0 8 24.4785 -0.0837
4 0 10 -23.2586 0.0109
4 0 12 -20.4207 0.0615
4 0 14 6.3748 -0.0869
4 0 16 10.6165 0.0728
4 0 18 0.0054 0.0222
4 0 20 -5.4982 -0.0464
4 0 22 -0.8415 0.0647
4 0 24 0.0758 -0.0238
4 1 0 -33.3383 0.0614
4 1 1 1.5197 0.0221
4 1 2 6.1463 0.0067
4 1 3 46.9015 0.0594
4 1 4 -9.1991 -0.0552
4 1 5 14.0878 -0.0349
4 1 6 -2.0596 -0.0051
4 1 7 -25.3064 -0.0074
4 1 8 28.2187 -0.0027
4 1 9 -11.0800 0.0204
4 1 10 16.1710 -0.0289
4 1 11 9.8409 -0.0148
4 1 12 -10.5233 0.0180
4 1 13 4.9817 0.0115
4 1 14 -11.0463 0.0109
4 1 15 -3.8857 0.0027
4 1 16 1.1660 -0.0145
4 1 17 -2.2175 -0.0187
4 1 18 4.5338 0.0287
4 1 19 2.8626 0.0081
4 1 20 0.5098 -0.0139
4 1 21 1.6469 -0.0120
4 1 22 -1.3037 -0.0329
4 1 23 -0.7788 -0.0507
4 1 24 -0.4387 -0.0444
4 1 25 0.7742 0.0238
4 2 0 -0.9312 0.0094
4 2 1 -49.6916 0.0101
4 2 2 -43.1996 -0.0130
4 2 3 -7.4559 0.0397
4 2 4 -34.2655 0.0186
4 2 5 37.2718 -0.0501
4 2 6 -12.5993 0.0092
4 2 7 14.7905 0.0161
4 2 8 7.8439 0.0042
4 2 9 -15.8303 -0.0201
4 2 10 9.7874 -0.0051
4 2 11 -9.7428 -0.0069
4 2 12 2.1417 -0.0166
4 2 13 5.0134 0.0439
4 2 14 -1.6894 -0.0108
4 2 15 2.5877 -0.0171
4 2 16 0.5687 0.0047
4 2 17 -3.5668 0.0077
4 2 18 -0.0118 -0.0038
4 2 19 -1.6407 -0.0174
4 2 20 -1.8558 0.0125
4 2 21 1.9526 0.0095
4 2 22 -0.9191 0.0251
4 2 23 0.8668 0.0050
4 2 24 0.6924 0.0281
4 3 0 58.4262 -0.0203
4 3 1 3.0383 0.0013
4 3 2 32.8151 -0.0235
4 3 3 -15.0750 0.0265
4 3 4 -13.3128 0.0288
4 3 5 -8.8011 -0.0236
4 3 6 -23.4372 0.0096
4 3 7 5.7400 0.0038
4 3 8 -4.4484 -0.0148
4 3 9 8.4926 0.0238
4 3 10 7.5312 0.0136
4 3 11 3.2554 -0.0149
4 3 12 0.4809 -0.0269
4 3 13 0.3864 0.0069
4 3 14 -4.8826 0.0060
4 3 15 -0.7369 -0.0050
4 3 16 0.6076 0.0056
4 3 17 -2.6878 -0.0254
4 3 18 4.0759 -0.0178
4 3 19 -1.4690 0.0199
4 3 20 0.3527 -0.0043
4 3 21 1.0894 -0.0002
4 3 22 -3.0359 0.0081
4 3 23 1.7941 0.0014
4 4 0 -7.6769 -0.0161
4 4 1 -7.9600 0.0147
4 4 2 15.2357 -0.0003
4 4 3 4.5845 -0.0093
4 4 4 15.4686 0.0069
4 4 5 4.9150 -0.0131
4 4 6 5.1725 -0.0150
4 4 7 -8.2231 -0.0093
4 4 8 -2.2741 -0.0032
4 4 9 -12.0326 -0.0090
4 4 10 -0.9910 0.0079
4 4 11 0.4493 -0.0017
4 4 12 0.2558 -0.0236
4 4 13 10.3192 -0.0033
4 4 14 -2.0659 0.0026
4 4 15 6.1818 -0.0001
4 4 16 -2.1982 -0.0103
4 4 17 -2.2105 -0.0042
4 4 18 1.6382 0.0093
4 4 19 -3.3240 -0.0050
4 4 20 2.3798 0.0008
4 4 21 -0.8560 0.0004
4 4 22 0.3168 0.0913
4 4 23 0.8714 -0.0008
4 5 0 -0.3498 -0.0014
4 5 1 0.3787 0.0228
4 5 2 1.4962 -0.0081
4 5 3 -3.5652 -0.0040
4 5 4 -8.6255 0.0151
4 5 5 6.3637 0.0298
4 5 6 -4.6358 -0.0229
4 5 7 6.5235 0.0134
4 5 8 8.9761 -0.0150
4 5 9 -6.6038 -0.0072
4 5 10 11.0807 0.0036
4 5 11 -12.2633 0.0030
4 5 12 0.7488 -0.0057
4 5 13 -2.3277 0.0008
4 5 14 -4.1643 0.0133
4 5 15 6.5187 -0.0037
4 5 16 -2.3376 0.0090
4 5 17 3.6819 0.0249
4 5 18 0.2429 -0.0193
4 5 19 -1.4286 0.0007
4 5 20 -0.0549 0.0018
4 5 21 -2.3080 0.0362
4 5 22 -0.0888 -0.0008
4 5 23 -1.6184 0.0046
4 6 0 -10.1066 0.0073
4 6 1 -5.9769 -0.0100
4 6 2 8.6244 -0.0032
4 6 3 -2.4437 -0.0100
4 6 4 7.3006 -0.0006
4 6 5 6.7395 0.0134
4 6 6 -11.7657 -0.0072
4 6 7 7.5394 0.0056
4 6 8 -11.9944 0.0055
4 6 9 -0.2064 -0.0017
4 6 10 4.8936 0.0066
4 6 11 -5.9072 0.0156
4 6 12 9.0262 0.0052
4 6 13 -4.4123 0.0046
4 6 14 0.1052 -0.0003
4 6 15 -0.0399 0.0161
4 6 16 -3.8475 0.0015
4 6 17 1.6001 0.0010
4 6 18 -0.9222 -0.0048
4 6 19 0.9887 -0.0207
4 6 20 0.9896 0.0245
4 6 21 1.2227 -0.0348
4 6 22 -0.3593 -0.0450
4 7 0 -2.9350 0.0120
4 7 1 -0.1454 -0.0012
4 7 2 -3.6020 0.0173
4 7 3 -13.6056 -0.0117
4 7 4 5.6325 -0.0272
4 7 5 -4.1906 -0.0247
4 7 6 4.7913 0.0007
4 7 7 9.7854 -0.0177
4 7 8 -3.7611 0.0134
4 7 9 6.0349 -0.0271
4 7 10 -3.8925 -0.0029
4 7 11 -2.9798 -0.0007
4 7 12 1.7725 0.0149
4 7 13 -3.0455 -0.0019
4 7 14 1.3247 0.0060
4 7 15 1.6988 0.0155
4 7 16 -1.4573 -0.0194
4 7 17 1.4110 0.0267
4 7 18 -1.0057 -0.0110
4 7 19 -1.1602 -0.0160
4 7 20 0.9800 -0.0053
4 8 0 -1.2088 -0.0114
4 8 1 8.3077 0.0009
4 8 2 1.6236 0.0036
4 8 3 1.0418 0.0142
4 8 4 1.4430 0.0003
4 8 5 -8.2671 0.0239
4 8 6 0.4606 0.0000
4 8 7 -3.3015 -0.0007
4 8 8 -0.3489 -0.0202
4 8 9 3.6144 0.0145
4 8 10 0.8373 -0.0310
4 8 11 1.7082 -0.0159
4 8 12 1.9329 -0.0150
4 8 13 -2.2868 -0.0070
4 8 14 0.2234 -0.0058
4 8 15 0.2765 0.0193
4 8 16 -2.4452 0.0021
4 8 17 2.6810 -0.0206
4 8 18 -1.4471 0.0025
4 8 19 0.4523 -0.0347
4 9 0 -2.8591 0.0126
4 9 1 -0.9729 0.0085
4 9 2 -2.1744 0.0049
4 9 3 1.3983 0.0064
4 9 4 1.1349 -0.0022
4 9 5 0.3704 -0.0118
4 9 6 1.9360 0.0166
4 9 7 -2.0185 -0.0076
4 9 8 -1.3232 0.0038
4 9 9 -1.6092 0.0198
4 9 10 -1.5976 -0.0140
4 9 11 0.0688 -0.0053
4 9 12 2.1646 0.0161
4 9 13 -0.3804 -0.0011
4 9 14 2.8353 -0.0332
4 9 15 -0.5564 0.0140
4 9 16 -0.1372 -0.0458
4 9 17 1.2300 -0.0097
4 10 0 0.6167 0.0213
4 10 1 1.8543 -0.0070
4 10 2 -0.6490 0.0041
4 10 3 -0.3459 -0.0143
4 10 4 -0.8612 -0.0043
4 10 5 -1.8601 -0.0149
4 10 6 0.3356 0.0147
4 10 7 -0.2376 0.0014
4 10 8 1.1709 0.0053
4 10 9 0.8576 0.0073
4 10 10 -1.6008 0.0022
4 10 11 -0.2663 -0.0310
4 10 12 -0.9377 0.0367
4 10 13 -1.0288 0.0067
4 10 14 0.9307 0.0288
4 10 15 -0.4807 0.1346
4 11 0 -1.2098 0.0000
4 11 1 0.8105 0.0236
4 11 2 -1.4602 -0.0051
4 11 3 2.1044 0.0264
4 11 4 1.5452 0.0060
4 11 5 0.2171 0.0063
4 11 6 1.0976 -0.0007
4 11 7 -1.2045 0.0150
4 11 8 -0.3473 0.0222
4 11 9 -0.1065 0.0080
4 11 10 -0.3030 -0.0243
4 11 11 0.7945 -0.0487
4 11 12 -0.6676 -0.0236
4 12 0 2.0991 0.0574
4 12 1 0.7441 0.0215
4 12 2 -1.2872 0.0771
4 12 3 0.6911 0.0199
4 12 4 -1.7134 0.0289
4 12 5 -0.4277 0.0113
4 12 6 1.3871 -0.0306
4 12 7 0.0017 0.0448
4 12 8 0.2514 0.0391
4 12 9 0.2508 0.0557
4 13 0 -0.8129 -0.0693
4 13 1 -0.4086 -0.0177
5 0 0 -17.2628 -0.1738
5 0 2 18.1917 0.1138
5 0 4 5.8095 -0.0092
5 0 6 -48.9644 -0.0655
5 0 8 -27.7048 0.1060
5 0 10 22.6262 -0.0530
5 0 12 19.8865 -0.0205
5 0 14 -4.9275 0.0736
5 0 16 -8.2388 -0.0914
5 0 18 1.2445 0.0149
5 0 20 4.7336 -0.0051
5 0 22 0.3894 -0.0594
5 1 0 25.0474 -0.0632
5 1 1 -10.6193 -0.0589
5 1 2 9.5617 0.0200
5 1 3 -43.5016 -0.0231
5 1 4 26.4753 0.0430
5 1 5 -6.5915 0.0337
5 1 6 7.2760 -0.0099
5 1 7 23.5875 -0.0178
5 1 8 -28.6107 0.0007
5 1 9 5.8788 -0.0177
5 1 10 -18.2613 0.0235
5 1 11 -9.3808 0.0192
5 1 12 8.3116 -0.0107
5 1 13 -2.2189 -0.0079
5 1 14 9.7936 0.0121
5 1 15 3.9237 0.0077
5 1 16 -0.6490 0.0147
5 1 17 0.2348 0.0031
5 1 18 -3.4937 -0.0318
5 1 19 -4.0273 -0.0187
5 1 20 -0.0254 0.0320
5 1 21 -1.1292 0.0377
5 1 22 0.9653 0.0087
5 1 23 1.1453 0.0329
5 1 24 0.1772 0.0028
5 2 0 -8.9058 -0.0133
5 2 1 46.3082 -0.0341
5 2 2 31.2267 -0.0119
5 2 3 4.9423 -0.0093
5 2 4 26.6241 -0.0298
5 2 5 -31.3521 0.0379
5 2 6 12.8919 0.0058
5 2 7 -9.4566 -0.0300
5 2 8 -0.5697 0.0040
5 2 9 12.9401 0.0269
5 2 10 -4.8365 0.0062
5 2 11 4.2718 -0.0063
5 2 12 -3.0862 0.0122
5 2 13 -5.5011 -0.0329
5 2 14 -0.8280 0.0013
5 2 15 -0.0834 0.0152
5 2 16 -0.9571 -0.0002
5 2 17 4.7218 -0.0170
5 2 18 1.1652 0.0089
5 2 19 1.0614 0.0199
5 2 20 2.5916 -0.0172
5 2 21 -2.7631 -0.0325
5 2 22 1.2166 -0.0242
5 2 23 -0.9482 0.0279
5 3 0 -54.5716 0.0366
5 3 1 -8.6842 -0.0046
5 3 2 -30.6916 0.0004
5 3 3 13.0399 -0.0104
5 3 4 7.9049 -0.0468
5 3 5 12.9153 0.0337
5 3 6 13.1424 0.0001
5 3 7 -0.4323 -0.0169
5 3 8 -0.3108 0.0097
5 3 9 -6.6494 -0.0196
5 3 10 -3.0985 -0.0043
5 3 11 -4.9980 0.0191
5 3 12 4.3553 0.0302
5 3 13 -2.7629 -0.0014
5 3 14 4.6877 -0.0085
5 3 15 -0.0063 0.0191
5 3 16 -2.7738 0.0001
5 3 17 2.5438 0.0156
5 3 18 -4.4755 0.0072
5 3 19 1.3546 -0.0272
5 3 20 0.1026 -0.0107
5 3 21 -1.2302 -0.0022
5 3 22 3.1403 -0.0213
5 3 23 -1.6671 -0.0289
5 4 0 12.1503 0.0261
5 4 1 5.4261 -0.0092
5 4 2 -10.4930 -0.0105
5 4 3 -12.9940 0.0084
5 4 4 -12.1118 -0.0060
5 4 5 -7.5165 0.0108
5 4 6 -5.7105 0.0082
5 4 7 12.3422 0.0015
5 4 8 -2.4300 -0.0123
5 4 9 15.7423 0.0014
5 4 10 -2.3487 -0.0082
5 4 11 -0.0032 0.0001
5 4 12 0.4372 0.0131
5 4 13 -10.5351 0.0091
5 4 14 3.7081 -0.0126
5 4 15 -5.6923 -0.0115
5 4 16 2.0029 0.0124
5 4 17 2.2422 -0.0003
5 4 18 -2.0530 -0.0026
5 4 19 2.7431 0.0061
5 4 20 -1.8677 0.0167
5 4 21 0.6938 0.0034
5 4 22 0.0115 -0.0969
5 4 23 -0.5305 0.0020
5 5 0 -1.5990 0.0067
5 5 1 6.6367 -0.0111
5 5 2 1.6727 0.0029
5 5 3 4.3419 0.0015
5 5 4 11.6015 -0.0102
5 5 5 -11.1990 -0.0253
5 5 6 5.6635 0.0341
5 5 7 -9.1821 0.0065
5 5 8 -8.6443 0.0128
5 5 9 7.8146 0.0027
5 5 10 -10.7095 -0.0021
5 5 11 13.4376 -0.0078
5 5 12 -0.5933 0.0110
5 5 13 2.6125 0.0031
5 5 14 3.7184 -0.0183
5 5 15 -5.5954 -0.0003
5 5 16 1.7598 -0.0097
5 5 17 -2.3873 -0.0192
5 5 18 -0.6082 -0.0020
5 5 19 1.3029 -0.0022
5 5 20 0.5350 -0.0035
5 5 21 1.2978 -0.0503
5 5 22 0.6216 0.0503
5 6 0 5.9747 -0.0015
5 6 1 5.9140 0.0118
5 6 2 -10.9546 -0.0003
5 6 3 4.7710 0.0043
5 6 4 -5.6354 -0.0099
5 6 5 -4.5895 -0.0107
5 6 6 12.5803 -0.0090
5 6 7 -7.5049 0.0109
5 6 8 10.7894 -0.0187
5 6 9 -1.2878 0.0029
5 6 10 -4.8144 -0.0219
5 6 11 3.8708 -0.0067
5 6 12 -6.7979 -0.0197
5 6 13 2.9912 0.0058
5 6 14 1.3703 0.0042
5 6 15 -0.0040 -0.0144
5 6 16 2.9494 0.0071
5 6 17 -0.6582 0.0074
5 6 18 -1.0433 0.0097
5 6 19 -0.3630 0.0575
5 6 20 -1.9654 -0.0316
5 6 21 -1.6132 0.0671
5 7 0 3.0814 -0.0041
5 7 1 0.4312 0.0005
5 7 2 2.9937 0.0028
5 7 3 12.2281 0.0009
5 7 4 -5.8761 0.0306
5 7 5 3.5739 0.0137
5 7 6 -4.8313 -0.0058
5 7 7 -7.5516 0.0098
5 7 8 2.6125 -0.0025
5 7 9 -3.5099 0.0129
5 7 10 2.7962 0.0129
5 7 11 2.8519 -0.0094
5 7 12 -1.2738 -0.0141
5 7 13 0.7690 0.0073
5 7 14 0.4239 -0.0125
5 7 15 -3.0762 -0.0073
5 7 16 2.5735 -0.0037
5 7 17 -0.8705 -0.0110
5 7 18 0.8658 -0.0126
5 7 19 2.1849 0.0358
5 8 0 -0.1669 -0.0020
5 8 1 -7.7437 -0.0119
5 8 2 -2.0890 -0.0029
5 8 3 -0.8142 -0.0268
5 8 4 -0.3336 -0.0080
5 8 5 7.0677 -0.0192
5 8 6 0.5502 -0.0079
5 8 7 2.3755 -0.0004
5 8 8 -0.0820 0.0278
5 8 9 -2.8382 -0.0180
5 8 10 -1.8237 0.0308
5 8 11 -0.2888 0.0143
5 8 12 -2.1782 0.0289
5 8 13 2.2380 0.0028
5 8 14 0.0646 0.0246
5 8 15 -1.4108 -0.0018
5 8 16 2.5098 -0.0018
5 8 17 -3.1254 0.0529
5 8 18 1.0338 -0.0234
5 9 0 3.3699 -0.0144
5 9 1 1.3478 -0.0116
5 9 2 1.2113 0.0018
5 9 3 -0.9227 -0.0088
5 9 4 -1.4781 0.0091
5 9 5 -0.2275 0.0105
5 9 6 -1.1883 -0.0271
5 9 7 1.6563 0.0080
5 9 8 2.2645 -0.0161
5 9 9 1.0685 -0.0147
5 9 10 1.6228 -0.0115
5 9 11 -0.0821 0.0150
5 9 12 -2.0626 -0.0307
5 9 13 0.7441 -0.0118
5 9 14 -2.4058 0.0514
5 9 15 0.5790 -0.0264
5 9 16 0.3350 0.0210
5 10 0 -0.0603 -0.0039
5 10 1 -2.0045 -0.0132
5 10 2 0.6315 0.0021
5 10 3 0.7168 -0.0044
5 10 4 0.5205 -0.0006
5 10 5 2.0347 -0.0098
5 10 6 -0.5963 -0.0093
5 10 7 -0.2166 -0.0126
5 10 8 -1.0003 -0.0041
5 10 9 -1.2655 0.0082
5 10 10 1.8327 -0.0083
5 10 11 -0.2444 0.0568
5 10 12 1.0753 -0.0518
5 10 13 0.6078 -0.0013
5 10 14 -0.4457 -0.0230
5 10 15 0.2254 -0.1383
5 11 0 1.1337 0.0188
5 11 1 -1.4685 -0.0310
5 11 2 1.0709 0.0260
5 11 3 -2.5923 -0.0300
5 11 4 -2.1477 0.0160
5 11 5 0.0613 -0.0142
5 11 6 -0.7084 0.0080
5 11 7 1.2440 -0.0476
5 11 8 0.6542 -0.0442
5 11 9 -0.0798 -0.0288
5 11 10 0.2793 -0.0118
5 11 11 -0.8417 0.0443
5 11 12 0.5476 0.0190
5 12 0 -1.4217 -0.0439
5 12 1 -0.5198 -0.0455
5 12 2 2.0237 -0.0867
5 12 3 -0.3897 -0.0265
5 12 4 1.4590 -0.0248
5 12 5 0.4208 -0.0031
5 12 6 -1.4489 0.0546
5 12 7 -0.1230 -0.0251
5 13 0 1.1294 0.1626
5 13 1 0.0180 0.0210
6 0 0 -12.4600 0.0761
6 0 2 -38.4138 -0.1027
6 0 4 -2.9113 0.0594
6 0 6 53.3723 0.0104
6 0 8 28.0612 -0.0889
6 0 10 -19.6435 0.0838
6 0 12 -17.3759 -0.0269
6 0 14 3.5039 -0.0482
6 0 16 5.5799 0.0758
6 0 18 -2.1848 -0.0519
6 0 20 -3.4691 0.0513
6 0 22 0.1063 0.0322
6 1 0 -10.7288 0.0430
6 1 1 15.6627 0.0694
6 1 2 -17.0795 -0.0303
6 1 3 35.0236 -0.0082
6 1 4 -38.1513 -0.0151
6 1 5 -1.2018 -0.0124
6 1 6 -13.0742 0.0223
6 1 7 -19.8824 0.0315
6 1 8 25.0454 0.0059
6 1 9 -0.1888 0.0036
6 1 10 18.0231 -0.0109
6 1 11 8.9166 -0.0201
6 1 12 -5.5194 0.0018
6 1 13 -0.3572 0.0071
6 1 14 -7.4376 -0.0283
6 1 15 -4.2145 -0.0092
6 1 16 0.5193 -0.0117
6 1 17 1.1096 0.0164
6 1 18 2.3110 0.0235
6 1 19 4.6618 0.0296
6 1 20 -0.6054 -0.0490
6 1 21 0.7072 -0.0396
6 1 22 -0.8006 0.0314
6 1 23 -1.3662 0.0151
6 2 0 15.4950 0.0104
6 2 1 -39.7143 0.0442
6 2 2 -15.5065 0.0183
6 2 3 -2.4796 -0.0226
6 2 4 -13.8339 0.0206
6 2 5 23.6632 -0.0159
6 2 6 -10.5963 -0.0179
6 2 7 3.5400 0.0339
6 2 8 -6.2688 -0.0007
6 2 9 -9.8662 -0.0261
6 2 10 -0.9317 0.0044
6 2 11 1.0918 0.0178
6 2 12 2.7418 -0.0006
6 2 13 6.0004 0.0125
6 2 14 2.8146 0.0075
6 2 15 -2.0959 -0.0139
6 2 16 1.5760 -0.0053
6 2 17 -5.6683 0.0128
6 2 18 -1.6887 -0.0110
6 2 19 -0.4572 -0.0252
6 2 20 -2.7838 0.0153
6 2 21 3.5893 0.0473
6 2 22 -1.1533 0.0034
6 2 23 1.2496 -0.0648
6 3 0 45.0909 -0.0383
6 3 1 12.3454 0.0057
6 3 2 24.1010 0.0210
6 3 3 -10.1242 -0.0008
6 3 4 -3.4978 0.0411
6 3 5 -14.7011 -0.0346
6 3 6 -2.5272 -0.0137
6 3 7 -3.7396 0.0199
6 3 8 5.4357 0.0042
6 3 9 4.1518 0.0077
6 3 10 -0.5053 0.0048
6 3 11 5.5385 -0.0175
6 3 12 -8.4594 -0.0186
6 3 13 4.4662 -0.0001
6 3 14 -4.6102 0.0116
6 3 15 0.7479 -0.0230
6 3 16 4.3271 -0.0033
6 3 17 -2.1686 0.0029
6 3 18 4.5394 0.0080
6 3 19 -1.2103 0.0276
6 3 20 -0.6632 0.0223
6 3 21 1.0635 0.0037
6 3 22 -3.0678 0.0324
6 4 0 -13.4435 -0.0272
6 4 1 -4.2084 -0.0004
6 4 2 5.6941 0.0231
6 4 3 18.8440 0.0001
6 4 4 7.1506 0.0044
6 4 5 9.7855 0.0018
6 4 6 4.7043 -0.0060
6 4 7 -14.3552 0.0103
6 4 8 5.9516 0.0136
6 4 9 -17.4357 0.0035
6 4 10 5.2690 0.0022
6 4 11 -0.3938 -0.0018
6 4 12 -0.5100 -0.0021
6 4 13 9.6213 -0.0138
6 4 14 -4.6143 0.0195
6 4 15 4.4637 0.0160
6 4 16 -1.8314 -0.0146
6 4 17 -2.3630 -0.0052
6 4 18 2.0719 -0.0071
6 4 19 -1.8776 -0.0083
6 4 20 1.3341 -0.0338
6 4 21 -0.1198 -0.0036
6 4 22 -0.1860 0.0822
6 5 0 4.0568 -0.0118
6 5 1 -12.9438 -0.0159
6 5 2 -3.3983 -0.0003
6 5 3 -5.6670 -0.0082
6 5 4 -13.1854 0.0050
6 5 5 14.2509 0.0092
6 5 6 -6.4298 -0.0309
6 5 7 11.2234 -0.0239
6 5 8 7.2856 0.0010
6 5 9 -7.5905 0.0062
6 5 10 8.7636 0.0095
6 5 11 -12.8963 0.0109
6 5 12 -0.2784 -0.0098
6 5 13 -2.5077 -0.0015
6 5 14 -2.9717 0.0149
6 5 15 4.2441 0.0055
6 5 16 -0.6370 0.0011
6 5 17 0.9293 0.0088
6 5 18 1.1499 0.0186
6 5 19 -1.0451 -0.0073
6 5 20 -0.8486 0.0027
6 5 21 -0.1641 0.0401
6 5 22 -0.8620 -0.0888
6 6 0 -1.7846 0.0035
6 6 1 -4.7470 -0.0044
6 6 2 12.6755 0.0055
6 6 3 -6.5349 0.0044
6 6 4 4.2524 0.0148
6 6 5 1.7473 0.0075
6 6 6 -12.0723 0.0135
6 6 7 6.3811 -0.0228
6 6 8 -8.6653 0.0189
6 6 9 2.5130 -0.0002
6 6 10 4.6792 0.0290
6 6 11 -1.2697 -0.0029
6 6 12 4.1506 0.0323
6 6 13 -1.0030 -0.0146
6 6 14 -3.0029 0.0004
6 6 15 0.2194 0.0103
6 6 16 -2.1299 -0.0090
6 6 17 -0.3022 -0.0134
6 6 18 2.5535 -0.0190
6 6 19 -0.3667 -0.0737
6 6 20 2.5213 0.0333
6 7 0 -3.2981 -0.0011
6 7 1 -0.7004 -0.0038
6 7 2 -2.3156 -0.0141
6 7 3 -9.8941 0.0127
6 7 4 5.9214 -0.0160
6 7 5 -2.5515 0.0054
6 7 6 4.6025 0.0176
6 7 7 5.1299 0.0056
6 7 8 -1.6582 -0.0072
6 7 9 0.8874 0.0048
6 7 10 -1.6190 -0.0231
6 7 11 -2.8087 0.0195
6 7 12 1.2025 0.0008
6 7 13 1.0728 -0.0109
6 7 14 -1.6468 0.0051
6 7 15 3.8869 -0.0046
6 7 16 -3.4008 0.0188
6 7 17 0.3831 -0.0148
6 7 18 -0.9278 0.0278
6 7 19 -2.5198 -0.0495
6 8 0 1.3769 0.0132
6 8 1 6.8113 0.0089
6 8 2 2.4234 -0.0034
6 8 3 0.2978 0.0154
6 8 4 -0.5363 0.0045
6 8 5 -5.7517 -0.0018
6 8 6 -1.3473 0.0099
6 8 7 -1.1003 -0.0045
6 8 8 0.2758 -0.0249
6 8 9 2.3798 0.0146
6 8 10 2.2237 -0.0088
6 8 11 -0.9411 -0.0113
6 8 12 2.2575 -0.0194
6 8 13 -2.3239 -0.0001
6 8 14 0.2059 -0.0264
6 8 15 1.9268 -0.0125
6 8 16 -1.9215 -0.0000
6 8 17 2.9978 -0.0633
6 9 0 -3.9909 0.0077
6 9 1 -1.5124 0.0200
6 9 2 -0.4463 0.0027
6 9 3 0.5499 0.0142
6 9 4 1.8720 -0.0057
6 9 5 -0.0518 -0.0015
6 9 6 0.3969 0.0298
6 9 7 -1.2708 -0.0025
6 9 8 -3.0907 0.0152
6 9 9 -0.2666 0.0038
6 9 10 -1.4978 0.0208
6 9 11 0.3678 -0.0277
6 9 12 1.7701 0.0354
6 9 13 -0.9931 0.0244
6 9 14 1.9093 -0.0467
6 9 15 -0.8315 0.0316
6 9 16 -0.2114 0.0236
6 10 0 -0.3588 -0.0236
6 10 1 2.2003 0.0231
6 10 2 -0.6613 -0.0133
6 10 3 -0.8077 0.0036
6 10 4 -0.1096 0.0028
6 10 5 -1.8411 0.0193
6 10 6 0.8095 -0.0022
6 10 7 0.7124 0.0258
6 10 8 0.4598 0.0053
6 10 9 1.4808 0.0009
6 10 10 -1.9512 0.0150
6 10 11 0.6292 -0.0543
6 10 12 -0.8613 0.0466
6 10 13 -0.2308 0.0022
6 10 14 0.1282 -0.0080
6 11 0 -1.1384 -0.0325
6 11 1 2.1050 0.0262
6 11 2 -0.6864 -0.0244
6 11 3 2.9777 0.0156
6 11 4 2.4507 -0.0138
6 11 5 -0.1754 0.0017
6 11 6 0.2686 -0.0117
6 11 7 -1.0395 0.0541
6 11 8 -1.0663 0.0486
6 11 9 0.2314 0.0386
6 11 10 -0.6406 0.0339
6 11 11 0.7159 -0.0193
6 11 12 -0.4487 -0.0151
6 12 0 0.3202 0.0045
6 12 1 -0.0147 0.0473
6 12 2 -2.7810 0.0742
6 12 3 -0.0051 0.0036
6 12 4 -1.1057 0.0250
6 12 5 -0.1289 -0.0323
7 0 0 30.2600 0.0043
7 0 2 51.3625 0.0544
7 0 4 3.8300 -0.0763
7 0 6 -49.4794 0.0444
7 0 8 -25.1557 0.0358
7 0 10 15.2690 -0.0911
7 0 12 13.0349 0.0676
7 0 14 -2.8854 0.0128
7 0 16 -3.1608 -0.0402
7 0 18 2.8649 0.0761
7 0 20 1.9617 -0.0730
7 0 22 -0.5974 0.0160
7 1 0 -6.1821 -0.0059
7 1 1 -16.6221 -0.0672
7 1 2 16.4135 0.0307
7 1 3 -24.0688 0.0230
7 1 4 42.4607 -0.0121
7 1 5 7.5410 -0.0089
7 1 6 17.6284 -0.0229
7 1 7 14.8282 -0.0216
7 1 8 -18.6754 -0.0090
7 1 9 -5.1057 0.0128
7 1 10 -15.3188 -0.0035
7 1 11 -8.3817 0.0096
7 1 12 3.0679 0.0006
7 1 13 2.7537 -0.0136
7 1 14 4.5641 0.0271
7 1 15 4.9467 0.0047
7 1 16 -0.7432 0.0022
7 1 17 -1.6395 -0.0262
7 1 18 -1.0585 -0.0093
7 1 19 -4.7347 -0.0313
7 1 20 1.3071 0.0593
7 1 21 -0.4906 0.0219
7 1 22 0.6215 -0.0722
7 2 0 -17.6822 0.0044
7 2 1 30.9045 -0.0411
7 2 2 0.5187 -0.0054
7 2 3 -0.1849 0.0425
7 2 4 -0.1957 -0.0026
7 2 5 -15.6372 -0.0078
7 2 6 6.5221 0.0151
7 2 7 2.2437 -0.0209
7 2 8 11.2854 -0.0097
7 2 9 7.1263 0.0189
7 2 10 6.2171 -0.0121
7 2 11 -5.7711 -0.0266
7 2 12 -1.5354 -0.0049
7 2 13 -6.6188 0.0083
7 2 14 -4.1155 -0.0115
7 2 15 3.5977 0.0089
7 2 16 -2.2118 0.0054
7 2 17 6.1775 -0.0003
7 2 18 1.6994 0.0044
7 2 19 -0.1156 0.0315
7 2 20 2.5594 -0.0071
7 2 21 -4.0563 -0.0461
7 2 22 0.7763 0.0295
7 3 0 -32.8346 0.0342
7 3 1 -14.0418 -0.0082
7 3 2 -14.2555 -0.0301
7 3 3 6.3948 0.0039
7 3 4 1.2681 -0.0158
7 3 5 13.9806 0.0258
7 3 6 -6.7332 0.0229
7 3 7 6.3896 -0.0147
7 3 8 -10.2742 -0.0238
7 3 9 -1.2511 0.0051
7 3 10 2.8597 -0.0109
7 3 11 -4.7544 0.0068
7 3 12 11.2265 -0.0013
7 3 13 -5.2899 -0.0058
7 3 14 4.4461 -0.0135
7 3 15 -1.4545 0.0171
7 3 16 -5.0795 0.0048
7 3 17 1.6552 -0.0199
7 3 18 -4.0600 -0.0185
7 3 19 1.1319 -0.0183
7 3 20 1.2879 -0.0201
7 3 21 -0.6664 -0.0017
7 3 22 2.7222 -0.0258
7 4 0 11.8285 0.0200
7 4 1 4.0807 0.0055
7 4 2 -1.4820 -0.0288
7 4 3 -22.1310 -0.0097
7 4 4 -1.2508 0.0009
7 4 5 -11.5121 -0.0103
7 4 6 -2.2863 0.0097
7 4 7 14.3050 -0.0147
7 4 8 -7.9817 -0.0017
7 4 9 16.8632 -0.0020
7 4 10 -7.4591 0.0096
7 4 11 0.5117 0.0026
7 4 12 0.0759 -0.0032
7 4 13 -7.6967 0.0133
7 4 14 4.7105 -0.0195
7 4 15 -2.7021 -0.0154
7 4 16 1.5953 0.0127
7 4 17 2.3179 0.0161
7 4 18 -1.7869 0.0089
7 4 19 0.7474 0.0111
7 4 20 -0.8942 0.0345
7 4 21 -0.6393 -0.0012
7 4 22 0.1807 -0.0615
7 5 0 -6.5768 0.0150
7 5 1 17.6296 0.0385
7 5 2 3.7852 -0.0007
7 5 3 7.0519 0.0067
7 5 4 13.3192 -0.0008
7 5 5 -15.4897 0.0032
7 5 6 6.7242 0.0162
7 5 7 -12.3143 0.0313
7 5 8 -5.2645 -0.0199
7 5 9 6.3225 -0.0135
7 5 10 -5.7378 -0.0197
7 5 11 10.8356 -0.0090
7 5 12 1.5432 0.0054
7 5 13 1.8962 -0.0042
7 5 14 1.9714 -0.0060
7 5 15 -2.7770 -0.0101
7 5 16 -0.7711 0.0161
7 5 17 0.4056 0.0033
7 5 18 -1.6017 -0.0196
7 5 19 0.7459 0.0273
7 5 20 1.0837 0.0039
7 5 21 -0.7060 -0.0013
7 6 0 -1.9584 -0.0069
7 6 1 2.7575 -0.0025
7 6 2 -13.6065 -0.0026
7 6 3 7.4744 -0.0111
7 6 4 -3.1297 -0.0065
7 6 5 1.1762 -0.0083
7 6 6 10.6188 -0.0046
7 6 7 -4.5545 0.0211
7 6 8 5.9274 -0.0083
7 6 9 -3.2443 -0.0123
7 6 10 -4.7682 -0.0246
7 6 11 -1.2092 0.0041
7 6 12 -1.7115 -0.0328
7 6 13 -0.9269 0.0123
7 6 14 4.4842 -0.0089
7 6 15 -0.3765 -0.0090
7 6 16 1.6393 -0.0010
7 6 17 1.1339 0.0121
7 6 18 -3.2029 0.0220
7 6 19 0.9571 0.0633
7 7 0 3.6730 -0.0077
7 7 1 1.1015 0.0074
7 7 2 1.5153 0.0095
7 7 3 6.9782 -0.0223
7 7 4 -5.8671 -0.0053
7 7 5 1.0740 -0.0174
7 7 6 -4.0220 -0.0243
7 7 7 -3.0258 -0.0106
7 7 8 1.1526 0.0120
7 7 9 1.5367 -0.0118
7 7 10 0.5114 0.0209
7 7 11 2.9617 -0.0218
7 7 12 -1.6747 0.0134
7 7 13 -2.2317 0.0102
7 7 14 1.9670 0.0175
7 7 15 -4.0967 0.0082
7 7 16 3.5620 -0.0091
7 7 17 -0.0757 0.0371
7 7 18 0.9947 -0.0233
7 8 0 -2.2479 -0.0104
7 8 1 -5.5235 0.0085
7 8 2 -2.4512 0.0140
7 8 3 0.6599 0.0079
7 8 4 1.2896 0.0056
7 8 5 4.5050 0.0202
7 8 6 2.0312 -0.0041
7 8 7 -0.3673 0.0056
7 8 8 -0.2711 0.0197
7 8 9 -2.1264 -0.0069
7 8 10 -2.2252 -0.0225
7 8 11 1.9753 0.0112
7 8 12 -2.2152 -0.0124
7 8 13 2.4968 0.0033
7 8 14 -0.7573 -0.0017
7 8 15 -1.8436 0.0127
7 8 16 1.0373 -0.0071
7 8 17 -2.3461 0.0375
7 9 0 4.5147 -0.0079
7 9 1 1.4165 -0.0299
7 9 2 -0.3053 -0.0155
7 9 3 -0.4477 -0.0163
7 9 4 -2.4014 0.0014
7 9 5 0.2112 -0.0068
7 9 6 0.4464 -0.0147
7 9 7 0.8327 -0.0059
7 9 8 3.7809 0.0084
7 9 9 -0.4580 0.0038
7 9 10 1.1710 -0.0049
7 9 11 -0.5897 0.0324
7 9 12 -1.4812 -0.0190
7 9 13 1.1117 -0.0343
7 9 14 -1.4442 0.0386
7 9 15 1.0257 -0.0236
7 9 16 -0.0287 -0.0690
7 10 0 0.6514 0.0390
7 10 1 -2.2471 -0.0083
7 10 2 0.8246 0.0163
7 10 3 0.8334 0.0140
7 10 4 -0.3366 -0.0082
7 10 5 1.3173 -0.0171
7 10 6 -1.0960 0.0112
7 10 7 -1.2744 -0.0370
7 10 8 0.2046 -0.0111
7 10 9 -1.4236 -0.0306
7 10 10 1.9432 -0.0230
7 10 11 -0.6375 0.0239
7 10 12 0.4364 -0.0327
7 10 13 0.0852 -0.0143
7 10 14 -0.0118 0.0495
7 11 0 1.2455 0.0203
7 11 1 -2.5166 -0.0008
7 11 2 0.4469 -0.0005
7 11 3 -3.0455 0.0149
7 11 4 -2.2700 -0.0012
7 11 5 0.2824 0.0272
7 11 6 0.1310 0.0213
7 11 7 0.7270 -0.0246
7 11 8 1.2256 -0.0253
7 11 9 -0.3136 -0.0185
7 12 0 0.7304 0.0303
7 12 1 0.6775 -0.0197
7 12 2 3.2175 -0.0517
7 12 3 0.3647 0.0248
7 12 4 0.7079 -0.0280
8 0 0 -35.3976 -0.0691
8 0 2 -55.8863 0.0027
8 0 4 -7.0820 0.0638
8 0 6 39.4990 -0.0776
8 0 8 19.6105 0.0309
8 0 10 -10.6775 0.0684
8 0 12 -7.5363 -0.0874
8 0 14 3.2685 0.0304
8 0 16 1.0329 0.0052
8 0 18 -3.6018 -0.0749
8 0 20 -0.5680 0.0633
8 0 22 1.0674 -0.0798
8 1 0 21.4457 -0.0329
8 1 1 15.4053 0.0552
8 1 2 -9.8913 -0.0292
8 1 3 13.5013 -0.0257
8 1 4 -39.6562 0.0232
8 1 5 -11.7486 0.0155
8 1 6 -19.6756 0.0075
8 1 7 -9.6547 -0.0031
8 1 8 11.1454 0.0035
8 1 9 9.2196 -0.0172
8 1 10 10.6657 0.0138
8 1 11 7.7371 0.0100
8 1 12 -1.5741 0.0042
8 1 13 -4.8088 0.0213
8 1 14 -1.7427 -0.0108
8 1 15 -5.7982 -0.0008
8 1 16 1.2429 0.0117
8 1 17 1.6243 0.0207
8 1 18 -0.1365 -0.0006
8 1 19 4.3200 0.0177
8 1 20 -1.9816 -0.0527
8 1 21 0.4202 -0.0042
8 1 22 -0.3128 0.1024
8 2 0 14.7345 -0.0202
8 2 1 -20.8731 0.0278
8 2 2 9.9146 -0.0080
8 2 3 3.2636 -0.0444
8 2 4 12.2171 -0.0072
8 2 5 8.3969 0.0248
8 2 6 -1.3877 0.0002
8 2 7 -7.3500 -0.0057
8 2 8 -13.5796 0.0128
8 2 9 -5.0601 -0.0061
8 2 10 -9.9577 0.0064
8 2 11 9.3157 0.0304
8 2 12 0.0992 0.0001
8 2 13 7.2995 -0.0207
8 2 14 4.7115 0.0125
8 2 15 -4.2236 0.0056
8 2 16 2.5722 0.0021
8 2 17 -6.0746 -0.0081
8 2 18 -1.4429 0.0095
8 2 19 0.5282 -0.0307
8 2 20 -2.1416 -0.0042
8 2 21 3.8129 0.0261
8 2 22 -0.2950 -0.0568
8 3 0 20.3775 -0.0306
8 3 1 14.2833 0.0095
8 3 2 2.7805 0.0281
8 3 3 -2.2127 -0.0033
8 3 4 -1.4748 -0.0119
8 3 5 -11.3193 -0.0099
8 3 6 13.6155 -0.0208
8 3 7 -7.5599 0.0087
8 3 8 14.1642 0.0374
8 3 9 -1.6331 -0.0113
8 3 10 -3.9781 0.0115
8 3 11 2.9056 0.0071
8 3 12 -12.3418 0.0188
8 3 13 5.2053 0.0107
8 3 14 -3.9206 0.0121
8 3 15 2.1023 -0.0105
8 3 16 5.0925 -0.0075
8 3 17 -1.0052 0.0258
8 3 18 3.1027 0.0175
8 3 19 -1.0664 0.0017
8 3 20 -1.7391 0.0015
8 3 21 0.2152 -0.0016
8 4 0 -8.2914 -0.0082
8 4 1 -4.4706 -0.0051
8 4 2 -1.6553 0.0229
8 4 3 23.1088 0.0111
8 4 4 -4.5739 -0.0083
8 4 5 12.3709 0.0045
8 4 6 -0.9016 -0.0137
8 4 7 -12.6119 0.0085
8 4 8 8.5705 -0.0137
8 4 9 -14.1554 -0.0016
8 4 10 8.6087 -0.0210
8 4 11 -0.1912 0.0009
8 4 12 0.4482 0.0028
8 4 13 5.0310 -0.0078
8 4 14 -4.1551 0.0155
8 4 15 0.6692 0.0149
8 4 16 -1.1672 -0.0029
8 4 17 -1.9360 -0.0203
8 4 18 1.3584 0.0013
8 4 19 0.5008 -0.0106
8 4 20 0.5634 -0.0122
8 4 21 1.2598 0.0071
8 5 0 8.5774 -0.0127
8 5 1 -20.0891 -0.0391
8 5 2 -3.1850 0.0035
8 5 3 -8.1159 0.0114
8 5 4 -12.0493 -0.0038
8 5 5 14.9614 -0.0058
8 5 6 -6.3033 -0.0015
8 5 7 12.0561 -0.0284
8 5 8 3.1295 0.0301
8 5 9 -4.6244 0.0147
8 5 10 2.4413 0.0218
8 5 11 -7.5857 0.0020
8 5 12 -2.7410 -0.0011
8 5 13 -0.6708 0.0084
8 5 14 -0.9263 -0.0005
8 5 15 1.3939 0.0078
8 5 16 2.0179 -0.0331
8 5 17 -1.5684 -0.0142
8 5 18 1.7199 0.0044
8 5 19 -0.5465 -0.0445
8 5 20 -1.3159 -0.0178
8 5 21 1.0996 -0.0500
8 6 0 4.7415 0.0016
8 6 1 -0.3586 0.0025
8 6 2 13.5303 -0.0082
8 6 3 -7.4237 0.0134
8 6 4 2.1487 -0.0065
8 6 5 -3.5552 0.0123
8 6 6 -8.5937 -0.0056
8 6 7 2.4151 -0.0078
8 6 8 -2.8998 -0.0023
8 6 9 3.1625 0.0315
8 6 10 5.1076 0.0118
8 6 11 2.8542 0.0042
8 6 12 -0.1750 0.0168
8 6 13 2.3642 0.0022
8 6 14 -5.5258 0.0147
8 6 15 0.4885 0.0109
8 6 16 -1.4148 0.0201
8 6 17 -1.6488 -0.0070
8 6 18 3.0734 -0.0128
8 6 19 -1.2213 -0.0372
8 7 0 -4.1101 0.0242
8 7 1 -1.6329 -0.0082
8 7 2 -0.7027 0.0013
8 7 3 -3.8518 0.0200
8 7 4 5.5596 0.0174
8 7 5 0.7578 0.0088
8 7 6 3.0343 0.0183
8 7 7 1.4749 -0.0064
8 7 8 -1.0556 -0.0101
8 7 9 -3.6081 0.0025
8 7 10 0.5005 -0.0001
8 7 11 -3.2902 0.0126
8 7 12 2.5321 -0.0131
8 7 13 2.7612 -0.0070
8 7 14 -1.4890 -0.0390
8 7 15 3.8756 0.0013
8 7 16 -3.0373 -0.0195
8 7 17 -0.0553 -0.0442
8 8 0 2.7760 -0.0063
8 8 1 3.8701 -0.0189
8 8 2 2.0947 -0.0204
8 8 3 -1.9528 -0.0167
8 8 4 -2.0679 -0.0108
8 8 5 -3.3114 -0.0193
8 8 6 -2.6599 -0.0062
8 8 7 1.8394 -0.0006
8 8 8 0.1848 -0.0256
8 8 9 1.8860 -0.0033
8 8 10 2.0024 0.0351
8 8 11 -2.8325 -0.0134
8 8 12 1.9731 0.0392
8 8 13 -2.6307 -0.0131
8 8 14 1.1659 0.0489
8 8 15 1.4168 -0.0011
8 8 16 -0.2898 0.0323
8 8 17 1.4445 0.0105
8 9 0 -4.6295 0.0130
8 9 1 -1.1111 0.0291
8 9 2 1.2348 0.0183
8 9 3 0.6326 0.0082
8 9 4 3.0399 -0.0066
8 9 5 -0.1297 0.0058
8 9 6 -1.2373 -0.0092
8 9 7 -0.3828 0.0118
8 9 8 -4.1852 -0.0366
8 9 9 0.8893 -0.0014
8 9 10 -0.7035 -0.0190
8 9 11 0.6169 -0.0179
8 9 12 1.1907 -0.0170
8 9 13 -1.0240 0.0470
8 9 14 1.0128 -0.0532
8 9 15 -0.9070 0.0095
8 10 0 -0.8373 -0.0251
8 10 1 1.9196 -0.0143
8 10 2 -1.1661 -0.0054
8 10 3 -1.0212 -0.0239
8 10 4 0.7200 0.0167
8 10 5 -0.6481 0.0129
8 10 6 1.5322 -0.0139
8 10 7 1.7686 0.0299
8 10 8 -0.6161 0.0180
8 10 9 1.0962 0.0486
8 10 10 -1.7270 0.0315
8 10 11 0.3215 0.0095
8 10 12 -0.0464 0.0293
8 10 13 -0.1488 0.0359
8 10 14 -0.0450 -0.0824
8 11 0 -1.2991 0.0051
8 11 1 2.5898 -0.0375
8 11 2 -0.3186 0.0174
8 11 3 2.6841 -0.0415
8 11 4 1.5997 0.0054
8 11 5 -0.5177 -0.0475
8 11 6 -0.4357 -0.0344
8 11 7 -0.4778 -0.0204
8 11 8 -0.9326 -0.0074
8 12 0 -1.3307 -0.0319
8 12 1 -1.2203 -0.0050
8 12 2 -3.0795 0.0271
8 12 3 -0.5774 -0.0173
8 12 4 -0.2929 0.0222
8 12 5 0.8278 -0.0224
9 0 0 31.1412 0.1135
9 0 2 52.6068 -0.0486
9 0 4 10.2073 -0.0330
9 0 6 -26.8727 0.0833
9 0 8 -12.4195 -0.0827
9 0 10 6.9497 -0.0209
9 0 12 1.8142 0.0783
9 0 14 -4.2858 -0.0699
9 0 16 0.9859 0.0185
9 0 18 4.5811 0.0444
9 0 20 -0.4538 -0.0336
9 1 0 -31.5032 0.0571
9 1 1 -14.0494 -0.0278
9 1 2 1.0256 0.0294
9 1 3 -4.9121 0.0225
9 1 4 31.5825 -0.0159
9 1 5 14.2269 -0.0106
9 1 6 18.7771 0.0161
9 1 7 5.3736 0.0214
9 1 8 -4.0721 0.0072
9 1 9 -11.8626 0.0054
9 1 10 -5.0563 -0.0160
9 1 11 -6.9698 -0.0252
9 1 12 1.1316 -0.0080
9 1 13 6.2432 -0.0210
9 1 14 -0.6914 -0.0064
9 1 15 6.1066 -0.0005
9 1 16 -1.9623 -0.0240
9 1 17 -1.5374 -0.0075
9 1 18 1.0679 -0.0018
9 1 19 -3.4722 0.0075
9 1 20 2.5230 0.0205
9 1 21 -0.2685 0.0063
9 1 23 0.2654 -0.1367
9 2 0 -7.2585 0.0203
9 2 1 10.6552 -0.0079
9 2 2 -14.3764 0.0063
9 2 3 -6.6745 0.0311
9 2 4 -20.6648 0.0045
9 2 5 -2.5731 -0.0311
9 2 6 -4.0715 -0.0143
9 2 7 11.3719 0.0328
9 2 8 13.2365 -0.0013
9 2 9 3.7185 -0.0112
9 2 10 11.7284 0.0078
9 2 11 -11.4163 -0.0255
9 2 12 0.9995 0.0082
9 2 13 -7.7199 0.0223
9 2 14 -4.6839 -0.0119
9 2 15 4.0695 -0.0285
9 2 16 -2.4513 -0.0104
9 2 17 5.3091 0.0051
9 2 18 1.0871 -0.0205
9 2 19 -0.7275 0.0155
9 2 20 1.6418 0.0178
9 2 21 -2.8276 0.0083
9 2 22 -0.0985 0.0640
9 3 0 -9.4736 0.0238
9 3 1 -13.2110 -0.0060
9 3 2 8.5485 -0.0237
9 3 3 -1.4963 0.0025
9 3 4 3.4588 0.0272
9 3 5 7.6762 -0.0087
9 3 6 -17.7991 0.0094
9 3 7 7.3217 -0.0064
9 3 8 -16.5203 -0.0342
9 3 9 3.8241 0.0110
9 3 10 4.2497 -0.0002
9 3 11 -0.5804 -0.0132
9 3 12 11.8701 -0.0262
9 3 13 -4.3005 -0.0055
9 3 14 2.8470 -0.0062
9 3 15 -2.5692 0.0097
9 3 16 -4.6242 0.0121
9 3 17 0.2408 -0.0191
9 3 18 -1.9443 -0.0084
9 3 19 0.8961 0.0147
9 3 20 1.7857 0.0212
9 3 21 0.1223 -0.0003
9 4 0 3.7197 -0.0061
9 4 1 4.7037 0.0053
9 4 2 3.2083 -0.0092
9 4 3 -21.9750 -0.0033
9 4 4 9.2324 0.0122
9 4 5 -11.8867 0.0101
9 4 6 4.0722 0.0116
9 4 7 9.9807 0.0003
9 4 8 -7.9157 0.0209
9 4 9 9.7967 0.0021
9 4 10 -8.4766 0.0230
9 4 11 -0.6797 -0.0062
9 4 12 -0.5991 -0.0018
9 4 13 -2.0888 0.0030
9 4 14 3.2116 -0.0113
9 4 15 1.3946 -0.0175
9 4 16 0.4719 -0.0109
9 4 17 1.3101 0.0077
9 4 18 -0.9152 -0.0140
9 4 19 -1.5971 0.0043
9 4 20 -0.2674 -0.0251
9 4 21 -1.5101 -0.0047
9 5 0 -9.4914 0.0035
9 5 1 20.2451 0.0203
9 5 2 2.0185 -0.0082
9 5 3 8.6021 -0.0348
9 5 4 9.5050 0.0120
9 5 5 -12.8941 0.0039
9 5 6 4.9884 -0.0019
9 5 7 -10.2429 0.0187
9 5 8 -1.3970 -0.0221
9 5 9 3.0879 -0.0106
9 5 10 0.3870 -0.0111
9 5 11 3.6176 0.0069
9 5 12 3.5552 -0.0025
9 5 13 -1.1271 -0.0064
9 5 14 0.1315 -0.0019
9 5 15 -0.1850 0.0037
9 5 16 -2.7351 0.0400
9 5 17 2.6199 0.0194
9 5 18 -1.4705 0.0164
9 5 19 0.5297 0.0418
9 5 20 1.5151 0.0343
9 6 0 -6.3034 0.0109
9 6 1 -1.9918 0.0023
9 6 2 -12.3020 0.0136
9 6 3 6.3950 -0.0116
9 6 4 -1.1337 0.0082
9 6 5 4.9424 -0.0126
9 6 6 6.3339 0.0052
9 6 7 -0.2982 -0.0046
9 6 8 -0.0635 0.0055
9 6 9 -2.0981 -0.0445
9 6 10 -5.4394 0.0022
9 6 11 -3.2758 -0.0123
9 6 12 1.4865 0.0086
9 6 13 -3.2206 -0.0181
9 6 14 5.9136 -0.0142
9 6 15 -0.7706 -0.0113
9 6 16 1.1833 -0.0344
9 6 17 1.6992 0.0039
9 6 18 -2.5514 -0.0007
9 6 19 1.1287 0.0139
9 7 0 4.3634 -0.0299
9 7 1 2.2199 0.0093
9 7 2 0.0667 -0.0056
9 7 3 0.8891 -0.0057
9 7 4 -4.7567 -0.0165
9 7 5 -2.6698 0.0158
9 7 6 -1.6812 -0.0050
9 7 7 -0.4941 0.0356
9 7 8 1.1428 0.0037
9 7 9 5.1663 0.0120
9 7 10 -1.4000 -0.0304
9 7 11 3.6194 0.0047
9 7 12 -3.3676 -0.0064
9 7 13 -2.8244 0.0065
9 7 14 0.7202 0.0363
9 7 15 -3.3917 -0.0182
9 7 16 2.1630 0.0411
9 7 17 0.0965 0.0306
9 8 0 -3.1111 0.0237
9 8 1 -1.9432 0.0048
9 8 2 -1.4821 0.0148
9 8 3 3.2716 0.0024
9 8 4 2.8412 0.0057
9 8 5 2.1002 0.0042
9 8 6 3.1495 0.0179
9 8 7 -3.1200 -0.0017
9 8 8 -0.1074 0.0490
9 8 9 -1.5786 0.0123
9 8 10 -1.5675 -0.0095
9 8 11 3.4254 0.0102
9 8 12 -1.4079 -0.0292
9 8 13 2.5773 0.0254
9 8 14 -1.1814 -0.0844
9 8 15 -0.9565 -0.0100
9 8 16 -0.0956 -0.0729
9 9 0 4.1689 -0.0084
9 9 1 0.6984 -0.0108
9 9 2 -2.3327 -0.0032
9 9 3 -0.9744 0.0082
9 9 4 -3.6175 0.0132
9 9 5 -0.1038 0.0043
9 9 6 1.7975 0.0171
9 9 7 0.0322 -0.0111
9 9 8 4.0798 0.0420
9 9 9 -1.0527 -0.0080
9 9 10 0.2024 0.0232
9 9 11 -0.6058 -0.0151
9 9 12 -0.7900 0.0529
9 9 13 0.6775 -0.0678
9 9 14 -0.5879 0.0983
9 9 15 0.4743 -0.0004
9 10 0 0.9185 -0.0101
9 10 1 -1.1442 0.0165
9 10 2 1.6586 -0.0078
9 10 3 1.4291 0.0126
9 10 4 -0.9018 -0.0199
9 10 5 0.0362 -0.0075
9 10 6 -2.0122 0.0129
9 10 7 -1.9943 0.0079
9 10 8 0.5783 -0.0184
9 10 9 -0.5750 -0.0266
9 10 10 1.2856 -0.0344
9 10 11 0.0639 -0.0171
9 10 12 -0.0988 -0.0479
9 11 0 1.0852 -0.0090
9 11 1 -2.3820 0.0594
9 11 2 0.1567 -0.0009
9 11 3 -1.9756 0.0386
9 11 4 -0.6318 0.0034
9 11 5 0.8771 0.0330
9 11 6 0.6501 0.0306
9 11 7 0.3575 0.0441
9 12 0 1.3714 0.0033
9 12 1 1.4655 -0.0121
9 12 2 2.3721 0.0056
9 12 3 0.5816 -0.0370
9 12 4 -0.1138 0.0041
9 12 5 -1.0907 -0.0364
10 0 0 -22.0266 -0.1244
10 0 2 -43.1022 0.0725
10 0 4 -11.1390 -0.0064
10 0 6 14.5079 -0.0672
10 0 8 4.4962 0.1020
10 0 10 -4.6368 -0.0353
10 0 12 3.3095 -0.0458
10 0 14 5.3306 0.0860
10 0 16 -2.9008 -0.0341
10 0 18 -5.5485 0.0068
10 0 20 1.0368 0.0072
10 1 0 34.6919 -0.0579
10 1 1 13.2742 -0.0125
10 1 2 7.0071 -0.0270
10 1 3 -1.4979 -0.0124
10 1 4 -20.7658 0.0028
10 1 5 -15.5203 0.0075
10 1 6 -15.3027 -0.0316
10 1 7 -2.1768 -0.0207
10 1 8 -1.4088 -0.0139
10 1 9 13.1668 0.0128
10 1 10 -0.3989 0.0095
10 1 11 5.9701 0.0240
10 1 12 -1.4053 0.0021
10 1 13 -6.8455 0.0115
10 1 14 2.6288 0.0113
10 1 15 -5.3156 0.0024
10 1 16 2.8194 0.0295
10 1 17 1.7020 0.0003
10 1 18 -1.5314 0.0141
10 1 19 2.2270 -0.0311
10 1 20 -2.8221 0.0310
10 1 22 0.2925 0.1294
10 2 0 -2.5148 -0.0024
10 2 1 -1.4316 -0.0126
10 2 2 13.8960 0.0057
10 2 3 9.9007 -0.0099
10 2 4 25.3114 0.0015
10 2 5 -1.6463 0.0269
10 2 6 8.8635 0.0175
10 2 7 -13.9591 -0.0465
10 2 8 -11.1859 -0.0160
10 2 9 -2.8763 0.0297
10 2 10 -11.6589 -0.0154
10 2 11 11.9438 0.0098
10 2 12 -1.4311 -0.0128
10 2 13 7.4185 -0.0171
10 2 14 4.1503 0.0079
10 2 15 -3.4919 0.0475
10 2 16 1.8479 0.0104
10 2 17 -3.9855 0.0035
10 2 18 -0.6388 0.0183
10 2 19 0.8126 0.0159
10 2 20 -1.0344 -0.0374
10 2 21 1.4582 -0.0428
10 2 22 0.3139 -0.0503
10 3 0 1.0786 -0.0077
10 3 1 10.5762 0.0002
10 3 2 -18.0528 0.0218
10 3 3 3.7498 -0.0002
10 3 4 -6.0766 -0.0277
10 3 5 -3.8541 0.0236
10 3 6 19.4138 0.0035
10 3 7 -5.6696 0.0039
10 3 8 16.9508 0.0144
10 3 9 -4.7015 -0.0098
10 3 10 -4.1814 -0.0168
10 3 11 -1.5816 0.0066
10 3 12 -10.1735 0.0223
10 3 13 2.7570 -0.0074
10 3 14 -1.2530 -0.0028
10 3 15 2.6656 -0.0109
10 3 16 3.9613 -0.0149
10 3 17 0.5074 0.0066
10 3 18 0.8750 0.0049
10 3 19 -0.5698 -0.0245
10 3 20 -1.4019 -0.0284
10 3 21 -0.2643 0.0134
10 4 0 1.3979 0.0209
10 4 1 -4.2851 -0.0100
10 4 2 -2.9021 -0.0040
10 4 3 18.9219 -0.0039
10 4 4 -12.0404 -0.0080
10 4 5 9.7290 -0.0181
10 4 6 -6.6538 -0.0020
10 4 7 -7.1714 -0.0022
10 4 8 6.2930 -0.0148
10 4 9 -4.5642 0.0006
10 4 10 7.0964 -0.0121
10 4 11 2.0833 0.0068
10 4 12 0.1714 0.0024
10 4 13 -0.5747 -0.0052
10 4 14 -2.1315 0.0054
10 4 15 -3.2906 0.0206
10 4 16 0.4234 0.0181
10 4 17 -0.7432 0.0191
10 4 18 0.5101 0.0141
10 4 19 2.2596 0.0054
10 4 20 -0.0685 0.0610
10 5 0 8.9929 0.0084
10 5 1 -18.4678 -0.0004
10 5 2 -0.6700 0.0093
10 5 3 -8.2560 0.0443
10 5 4 -6.0134 -0.0241
10 5 5 9.8507 -0.0052
10 5 6 -2.8478 -0.0068
10 5 7 7.0883 -0.0060
10 5 8 0.3378 0.0009
10 5 9 -2.1234 0.0050
10 5 10 -2.3521 -0.0063
10 5 11 0.4043 -0.0123
10 5 12 -3.9151 0.0063
10 5 13 3.2105 0.0004
10 5 14 0.2135 0.0117
10 5 15 -0.7620 -0.0163
10 5 16 2.8330 -0.0328
10 5 17 -3.5099 -0.0160
10 5 18 1.0489 -0.0273
10 5 19 -0.6531 -0.0144
10 5 20 -1.5508 -0.0439
10 6 0 6.7325 -0.0167
10 6 1 3.8730 -0.0052
10 6 2 9.9395 -0.0025
10 6 3 -4.6237 0.0080
10 6 4 -0.1159 0.0063
10 6 5 -5.1749 0.0024
10 6 6 -4.1879 0.0055
10 6 7 -1.4846 0.0039
10 6 8 2.5974 -0.0017
10 6 9 0.2510 0.0390
10 6 10 5.4356 -0.0086
10 6 11 2.5589 0.0077
10 6 12 -2.3375 -0.0288
10 6 13 3.6227 0.0205
10 6 14 -5.5765 0.0077
10 6 15 1.3919 0.0055
10 6 16 -0.7481 0.0263
10 6 17 -1.2750 -0.0027
10 6 18 1.9826 0.0025
10 6 19 -0.8001 -0.0070
10 7 0 -4.1757 0.0153
10 7 1 -2.7706 -0.0143
10 7 2 0.3025 0.0023
10 7 3 1.5706 -0.0071
10 7 4 3.3970 0.0131
10 7 5 4.3141 -0.0331
10 7 6 0.1228 -0.0037
10 7 7 0.0201 -0.0522
10 7 8 -1.2238 0.0003
10 7 9 -5.9960 -0.0147
10 7 10 2.0835 0.0501
10 7 11 -3.7498 -0.0229
10 7 12 3.7445 0.0323
10 7 13 2.4899 -0.0110
10 7 14 -0.2151 -0.0012
10 7 15 2.7062 0.0332
10 7 16 -1.3840 -0.0317
10 8 0 3.3959 -0.0274
10 8 1 -0.0027 0.0208
10 8 2 0.8629 -0.0008
10 8 3 -4.2818 0.0138
10 8 4 -3.3989 0.0015
10 8 5 -0.9109 0.0051
10 8 6 -3.3092 -0.0290
10 8 7 4.0316 -0.0054
10 8 8 0.0613 -0.0787
10 8 9 1.3141 -0.0132
10 8 10 0.8589 -0.0401
10 8 11 -3.5524 0.0051
10 8 12 0.5492 -0.0235
10 8 13 -2.2446 -0.0346
10 8 14 0.9027 0.0768
10 8 15 0.6462 0.0112
10 8 16 0.1802 0.1103
10 9 0 -3.2598 -0.0079
10 9 1 -0.2387 -0.0155
10 9 2 3.3371 -0.0116
10 9 3 1.3154 -0.0201
10 9 4 3.8749 -0.0023
10 9 5 0.2910 -0.0145
10 9 6 -1.9914 0.0026
10 9 7 0.0968 0.0026
10 9 8 -3.3273 -0.0208
10 9 9 1.1174 0.0108
10 9 10 0.2491 0.0063
10 9 11 0.7874 0.0482
10 9 12 0.2302 -0.0579
10 9 13 -0.1698 0.0905
10 9 14 0.1780 -0.1523
10 10 0 -0.8958 0.0344
10 10 1 0.0941 0.0048
10 10 2 -2.1989 0.0034
10 10 3 -1.8893 0.0072
10 10 4 0.7737 0.0118
10 10 5 0.4131 0.0012
10 10 6 2.2561 -0.0099
10 10 7 1.8230 -0.0580
10 10 8 -0.2304 0.0077
10 10 9 -0.0305 -0.0272
10 10 10 -0.7250 0.0226
10 10 11 -0.2764 -0.0112
10 11 0 -0.5335 -0.0225
10 11 1 2.0920 -0.0346
10 11 2 0.1419 -0.0351
10 11 3 1.1682 -0.0005
10 11 4 -0.3206 -0.0034
10 11 5 -1.2038 0.0158
10 11 6 -0.7890 0.0029
10 11 7 -0.2851 -0.0233
10 11 8 0.2896 0.0014
11 0 0 11.7124 0.0939
11 0 2 29.6535 -0.0711
11 0 4 9.3766 0.0454
11 0 6 -3.9351 0.0368
11 0 8 3.2850 -0.0892
11 0 10 3.5871 0.0812
11 0 12 -7.2909 0.0050
11 0 14 -5.9071 -0.0651
11 0 16 4.3552 0.0493
11 0 18 5.9078 -0.0598
11 0 20 -1.2350 -0.0040
11 1 0 -31.5375 0.0370
11 1 1 -12.5994 0.0488
11 1 2 -12.3731 0.0140
11 1 3 5.9966 -0.0074
11 1 4 9.5445 -0.0001
11 1 5 15.6468 -0.0116
11 1 6 10.1455 0.0276
11 1 7 -0.3401 0.0057
11 1 8 4.8008 0.0099
11 1 9 -13.3135 -0.0241
11 1 10 4.8135 0.0019
11 1 11 -4.5430 -0.0088
11 1 12 1.9439 0.0126
11 1 13 6.6071 -0.0010
11 1 14 -4.0181 -0.0030
11 1 15 3.3843 -0.0058
11 1 16 -3.6181 -0.0264
11 1 17 -2.0997 -0.0051
11 1 18 1.4509 -0.0189
11 1 19 -0.7383 0.0386
11 1 20 2.7776 -0.0757
11 1 21 0.7905 0.0725
11 2 0 11.7180 -0.0152
11 2 1 -5.6316 0.0262
11 2 2 -10.4959 -0.0108
11 2 3 -12.1967 -0.0108
11 2 4 -26.3923 -0.0020
11 2 5 4.3375 -0.0145
11 2 6 -11.9465 -0.0127
11 2 7 14.8696 0.0396
11 2 8 8.4941 0.0232
11 2 9 2.2072 -0.0447
11 2 10 10.1017 0.0090
11 2 11 -11.0122 0.0132
11 2 12 1.1732 0.0145
11 2 13 -6.1029 0.0119
11 2 14 -3.2185 0.0002
11 2 15 2.9070 -0.0461
11 2 16 -0.9596 -0.0017
11 2 17 2.3556 -0.0050
11 2 18 0.0533 -0.0023
11 2 19 -0.9497 -0.0603
11 2 20 0.3166 0.0672
11 2 21 -0.2363 0.0562
11 3 0 4.3684 -0.0146
11 3 1 -6.4857 0.0022
11 3 2 24.4662 -0.0194
11 3 3 -4.2425 -0.0043
11 3 4 8.3061 0.0199
11 3 5 0.2882 -0.0268
11 3 6 -18.7724 -0.0123
11 3 7 2.8227 0.0051
11 3 8 -15.4105 0.0089
11 3 9 4.1512 0.0101
11 3 10 4.1158 0.0262
11 3 11 3.1515 0.0039
11 3 12 7.7472 -0.0108
11 3 13 -0.8785 0.0144
11 3 14 -0.5954 0.0107
11 3 15 -2.2777 0.0061
11 3 16 -3.2680 0.0112
11 3 17 -1.0305 0.0039
11 3 18 -0.0401 -0.0174
11 3 19 0.1559 0.0267
11 3 20 0.7974 0.0099
11 3 21 0.2206 -0.0370
11 4 0 -6.6133 -0.0312
11 4 1 3.0548 0.0147
11 4 2 1.0667 0.0114
11 4 3 -14.4136 0.0002
11 4 4 12.9470 -0.0037
11 4 5 -6.0574 0.0108
11 4 6 8.3330 -0.0091
11 4 7 4.7868 -0.0038
11 4 8 -4.1431 0.0017
11 4 9 -0.5865 -0.0031
11 4 10 -4.8873 -0.0044
11 4 11 -3.7851 -0.0001
11 4 12 0.6958 -0.0003
11 4 13 2.4987 0.0158
11 4 14 1.1212 0.0059
11 4 15 4.8303 -0.0155
11 4 16 -1.3058 -0.0127
11 4 17 0.5166 -0.0447
11 4 18 -0.1536 0.0055
11 4 19 -2.3422 -0.0149
11 4 20 0.4302 -0.0818
11 5 0 -7.1441 -0.0138
11 5 1 15.2966 -0.0052
11 5 2 -0.5099 -0.0007
11 5 3 6.8249 -0.0324
11 5 4 2.1934 0.0338
11 5 5 -6.6278 0.0113
11 5 6 0.2674 0.0155
11 5 7 -3.1775 -0.0057
11 5 8 0.0657 0.0173
11 5 9 1.9269 -0.0006
11 5 10 3.4178 0.0191
11 5 11 -3.7069 0.0102
11 5 12 3.9096 -0.0097
11 5 13 -5.1290 0.0007
11 5 14 -0.1311 -0.0197
11 5 15 1.2787 0.0155
11 5 16 -2.4939 0.0171
11 5 17 4.0007 0.0077
11 5 18 -0.7169 0.0184
11 5 19 0.7850 -0.0211
11 6 0 -6.3376 0.0064
11 6 1 -4.9900 0.0018
11 6 2 -6.6873 -0.0178
11 6 3 2.5126 -0.0050
11 6 4 1.7196 -0.0241
11 6 5 4.3713 0.0160
11 6 6 2.4790 -0.0162
11 6 7 2.6481 0.0089
11 6 8 -4.4404 -0.0045
11 6 9 1.8316 -0.0153
11 6 10 -4.9714 0.0031
11 6 11 -1.1371 0.0117
11 6 12 2.8073 0.0336
11 6 13 -3.6686 -0.0020
11 6 14 4.6628 0.0018
11 6 15 -2.2548 0.0071
11 6 16 0.1924 0.0107
11 6 17 0.5390 -0.0028
11 7 0 3.4400 0.0073
11 7 1 3.1903 0.0187
11 7 2 -0.5162 -0.0008
11 7 3 -3.2850 0.0003
11 7 4 -1.7501 -0.0161
11 7 5 -5.3927 0.0239
11 7 6 1.3989 0.0024
11 7 7 0.0381 0.0414
11 7 8 1.2739 0.0042
11 7 9 5.9510 -0.0007
11 7 10 -2.4030 -0.0440
11 7 11 3.5948 0.0345
11 7 12 -3.4680 -0.0413
11 7 13 -1.7427 0.0117
11 7 14 0.2223 -0.0476
11 7 15 -1.8538 -0.0425
11 8 0 -3.6069 0.0168
11 8 1 1.6221 -0.0244
11 8 2 -0.4145 -0.0086
11 8 3 4.7889 -0.0066
11 8 4 3.5080 0.0013
11 8 5 -0.0795 0.0011
11 8 6 2.9555 0.0355
11 8 7 -4.4549 0.0172
11 8 8 -0.0645 0.0891
11 8 9 -1.2858 0.0028
11 8 10 0.0491 0.0689
11 8 11 3.0487 -0.0276
11 8 12 0.3325 0.0876
11 8 13 1.6555 0.0379
11 8 14 -0.6385 -0.0160
11 8 15 -0.4874 -0.0066
11 8 16 -0.1511 -0.1185
11 9 0 2.2320 0.0177
11 9 1 -0.2857 0.0299
11 9 2 -3.9018 0.0038
11 9 3 -1.5823 0.0152
11 9 4 -3.5906 -0.0261
11 9 5 -0.2858 0.0169
11 9 6 1.8451 -0.0278
11 9 7 0.0706 0.0131
11 9 8 2.0370 0.0016
11 9 9 -1.1805 0.0080
11 9 10 -0.6112 -0.0580
11 9 11 -1.1839 -0.0558
11 9 12 0.3852 0.0094
11 9 13 -0.2552 -0.0993
11 10 0 0.7912 -0.0205
11 10 1 0.9040 -0.0243
11 10 2 2.6211 0.0218
11 10 3 2.1328 -0.0172
11 10 4 -0.3588 -0.0008
11 10 5 -0.7152 -0.0091
11 10 6 -2.0042 -0.0007
11 10 7 -1.2967 0.0735
11 10 8 -0.0849 0.0090
11 10 9 0.6041 0.0710
11 10 10 0.2101 0.0078
11 11 0 -0.1872 0.0622
11 11 1 -1.9188 -0.0334
11 11 2 -0.5424 0.0522
11 11 3 -0.5270 -0.0423
11 11 4 0.9503 -0.0193
11 11 5 1.3079 -0.0643
11 11 6 0.8177 -0.0468
11 11 7 0.1343 -0.0323
11 11 8 -0.5765 -0.0321
12 0 0 -2.4738 -0.0295
12 0 2 -15.0196 0.0482
12 0 4 -5.8219 -0.0730
12 0 6 -4.2745 0.0033
12 0 8 -9.9348 0.0572
12 0 10 -3.2525 -0.1025
12 0 12 9.7989 0.0306
12 0 14 5.8053 0.0153
12 0 16 -4.8628 -0.0628
12 0 18 -5.1830 0.0925
12 1 0 24.0528 -0.0023
12 1 1 11.4299 -0.0622
12 1 2 14.6441 0.0117
12 1 3 -8.6498 0.0304
12 1 4 0.3966 0.0112
12 1 5 -14.3689 0.0155
12 1 6 -4.3237 -0.0089
12 1 7 2.4836 0.0093
12 1 8 -6.1170 0.0036
12 1 9 12.3498 0.0237
12 1 10 -7.7077 -0.0098
12 1 11 2.6210 -0.0066
12 1 12 -2.4598 -0.0234
12 1 13 -5.7290 -0.0026
12 1 14 4.7458 -0.0080
12 1 15 -0.8717 0.0056
12 1 16 4.0516 0.0150
12 1 17 2.4701 0.0167
12 1 18 -0.9529 -0.0059
12 1 19 -0.6248 -0.0224
12 1 20 -2.3423 0.0816
12 2 0 -18.3205 0.0132
12 2 1 9.8241 -0.0285
12 2 2 5.7642 0.0009
12 2 3 13.0175 0.0241
12 2 4 24.2255 -0.0007
12 2 5 -5.7029 -0.0027
12 2 6 12.7776 0.0082
12 2 7 -14.1328 -0.0154
12 2 8 -5.7715 -0.0150
12 2 9 -1.4866 0.0518
12 2 10 -7.4410 0.0038
12 2 11 9.0106 -0.0343
12 2 12 -0.4629 -0.0172
12 2 13 3.9038 -0.0090
12 2 14 2.0095 -0.0065
12 2 15 -2.5729 0.0187
12 2 16 0.0677 -0.0049
12 2 17 -0.7715 -0.0066
12 2 18 0.5882 -0.0169
12 2 19 1.2060 0.1107
12 2 20 0.3495 -0.1057
12 3 0 -6.7867 0.0302
12 3 1 1.8990 -0.0013
12 3 2 -27.2216 0.0121
12 3 3 3.4746 0.0067
12 3 4 -9.5966 -0.0093
12 3 5 2.7142 0.0153
12 3 6 16.3089 0.0169
12 3 7 0.5124 -0.0191
12 3 8 12.2715 -0.0204
12 3 9 -2.6658 -0.0072
12 3 10 -4.1461 -0.0182
12 3 11 -3.9708 -0.0054
12 3 12 -5.0868 -0.0023
12 3 13 -0.9251 -0.0064
12 3 14 2.3027 -0.0127
12 3 15 1.4798 0.0064
12 3 16 2.5686 -0.0033
12 3 17 1.1717 -0.0083
12 3 18 -0.5645 0.0399
12 3 19 0.2162 -0.0253
12 3 20 -0.2670 0.0255
12 4 0 11.1287 0.0307
12 4 1 -1.1497 -0.0117
12 4 2 1.4176 -0.0132
12 4 3 9.3049 0.0127
12 4 4 -12.2933 0.0163
12 4 5 1.5517 0.0045
12 4 6 -8.8764 0.0115
12 4 7 -3.1823 0.0113
12 4 8 2.0783 0.0056
12 4 9 4.7454 0.0045
12 4 10 2.4874 0.0137
12 4 11 5.3847 -0.0082
12 4 12 -1.6942 -0.0087
12 4 13 -3.4621 -0.0296
12 4 14 -0.3445 -0.0196
12 4 15 -5.8198 -0.0050
12 4 16 1.9280 0.0027
12 4 17 -0.6753 0.0525
12 4 18 -0.1255 -0.0369
12 4 19 1.9162 0.0241
12 5 0 4.3487 0.0065
12 5 1 -11.2698 -0.0020
12 5 2 1.1952 -0.0158
12 5 3 -4.2787 0.0095
12 5 4 1.1655 -0.0303
12 5 5 3.9061 -0.0166
12 5 6 2.1993 -0.0113
12 5 7 -0.7984 0.0126
12 5 8 0.0043 -0.0190
12 5 9 -2.4749 -0.0029
12 5 10 -3.7466 -0.0204
12 5 11 5.6848 -0.0013
12 5 12 -3.6477 0.0104
12 5 13 6.4765 0.0081
12 5 14 -0.1641 0.0162
12 5 15 -1.1930 0.0060
12 5 16 1.9964 -0.0049
12 5 17 -3.8325 -0.0054
12 5 18 0.5997 0.0065
12 5 19 -0.8057 0.0374
12 6 0 5.4680 0.0111
12 6 1 5.2355 0.0057
12 6 2 3.0548 0.0255
12 6 3 -0.5060 0.0043
12 6 4 -3.5598 0.0280
12 6 5 -2.8597 -0.0309
12 6 6 -1.3681 0.0192
12 6 7 -3.0200 -0.0185
12 6 8 5.5399 0.0092
12 6 9 -3.5157 -0.0108
12 6 10 4.2026 0.0103
12 6 11 -0.4692 -0.0309
12 6 12 -2.9286 -0.0257
12 6 13 3.3190 -0.0297
12 6 14 -3.5258 -0.0092
12 6 15 3.0000 -0.0242
12 6 16 0.2002 -0.0605
12 6 17 0.2319 0.0181
12 7 0 -2.2717 -0.0167
12 7 1 -3.4029 -0.0127
12 7 2 0.8153 0.0058
12 7 3 4.1471 0.0283
12 7 4 0.3102 0.0213
12 7 5 5.7237 0.0036
12 7 6 -2.6336 0.0034
12 7 7 0.1572 -0.0140
12 7 8 -1.3796 -0.0144
12 7 9 -5.1073 0.0231
12 7 10 2.3081 0.0173
12 7 11 -3.1842 -0.0352
12 7 12 2.7049 0.0160
12 7 13 0.6749 0.0080
12 7 14 -0.5908 0.0732
12 7 15 0.9659 0.0491
12 7 16 -0.8776 0.0607
12 8 0 3.5705 -0.0050
12 8 1 -2.6371 -0.0083
12 8 2 0.1263 0.0045
12 8 3 -4.7718 -0.0208
12 8 4 -3.0919 -0.0139
12 8 5 0.6974 -0.0110
12 8 6 -2.0288 -0.0303
12 8 7 4.3675 -0.0230
12 8 8 0.1919 -0.0619
12 8 9 1.5639 0.0114
12 8 10 -0.8735 -0.0349
12 8 11 -1.9808 0.0400
12 8 12 -0.8800 -0.1146
12 8 13 -0.9462 -0.0365
12 8 14 0.5933 -0.0763
12 9 0 -1.3654 -0.0081
12 9 1 0.8949 -0.0226
12 9 2 3.8490 0.0186
12 9 3 1.7896 0.0045
12 9 4 2.7019 0.0419
12 9 5 0.0842 -0.0123
12 9 6 -1.5687 0.0216
12 9 7 -0.5226 -0.0323
12 9 8 -0.5900 -0.0179
12 9 9 1.1603 -0.0503
12 9 10 0.8605 0.1033
12 9 11 1.5512 0.0259
12 9 12 -0.8457 0.0850
12 10 0 -0.6363 -0.0213
12 10 1 -1.5827 0.0213
12 10 2 -2.7330 -0.0427
12 10 3 -1.9881 0.0210
12 10 4 -0.1413 0.0073
12 10 5 0.9474 0.0539
12 10 6 1.2496 0.0275
12 10 7 0.6255 -0.0190
12 10 8 0.1082 -0.0185
12 10 9 -1.0282 -0.0686
12 10 10 0.1319 -0.0500
12 11 0 0.7783 -0.0713
12 11 1 1.9043 0.0971
12 11 2 0.9020 -0.0332
12 11 3 0.1693 0.0409
12 11 4 -1.0853 0.0456
13 0 0 -4.3760 -0.0474
13 0 2 1.7406 -0.0144
13 0 4 1.6130 0.0792
13 0 6 9.7491 -0.0472
13 0 8 14.5232 -0.0208
13 0 10 3.1862 0.0925
13 0 12 -10.6568 -0.0569
13 0 14 -5.0709 0.0350
13 0 16 4.2631 0.0627
13 0 18 3.4506 -0.0886
13 1 0 -14.5957 -0.0342
13 1 1 -9.7436 0.0488
13 1 2 -14.2033 -0.0385
13 1 3 9.4976 -0.0429
13 1 4 -8.0607 -0.0217
13 1 5 11.8575 -0.0093
13 1 6 -1.3062 -0.0072
13 1 7 -4.1235 -0.0144
13 1 8 5.6650 -0.0201
13 1 9 -10.3680 -0.0164
13 1 10 8.9995 0.0058
13 1 11 -0.4347 0.0101
13 1 12 2.8803 0.0171
13 1 13 4.5415 -0.0020
13 1 14 -4.7068 0.0122
13 1 15 -1.3722 0.0026
13 1 16 -3.8497 0.0017
13 1 17 -2.5753 -0.0264
13 1 18 0.3250 0.0660
13 1 19 1.4039 -0.0131
13 2 0 21.7661 0.0073
13 2 1 -11.2450 0.0210
13 2 2 -0.5836 0.0131
13 2 3 -12.3117 -0.0273
13 2 4 -19.4413 -0.0011
13 2 5 6.0310 0.0200
13 2 6 -11.5763 -0.0065
13 2 7 12.1121 -0.0149
13 2 8 3.2006 0.0003
13 2 9 0.6527 -0.0477
13 2 10 4.1296 -0.0100
13 2 11 -6.5243 0.0420
13 2 12 -0.3776 0.0206
13 2 13 -1.3448 0.0029
13 2 14 -0.7178 0.0021
13 2 15 2.5057 0.0201
13 2 16 0.6101 -0.0007
13 2 17 -0.4164 0.0236
13 2 18 -1.0360 0.0260
13 2 19 -1.4664 -0.1541
13 3 0 6.5131 -0.0280
13 3 1 1.8285 0.0048
13 3 2 26.5045 -0.0009
13 3 3 -2.1744 -0.0022
13 3 4 9.7889 -0.0020
13 3 5 -4.7227 0.0034
13 3 6 -12.6551 -0.0182
13 3 7 -3.3547 0.0274
13 3 8 -8.1912 0.0149
13 3 9 0.9675 -0.0031
13 3 10 4.2527 -0.0056
13 3 11 4.0557 -0.0033
13 3 12 2.6063 0.0114
13 3 13 2.2718 -0.0100
13 3 14 -3.5381 0.0060
13 3 15 -0.5134 -0.0194
13 3 16 -1.8478 0.0022
13 3 17 -0.9493 0.0048
13 3 18 0.9866 -0.0516
13 3 19 -0.4536 0.0239
13 4 0 -13.9733 -0.0186
13 4 1 -1.1417 0.0010
13 4 2 -3.6414 0.0131
13 4 3 -4.5904 -0.0210
13 4 4 10.4270 -0.0204
13 4 5 2.9216 -0.0133
13 4 6 8.0800 0.0016
13 4 7 2.4629 -0.0141
13 4 8 -0.6648 0.0008
13 4 9 -7.3383 -0.0084
13 4 10 -0.4256 -0.0099
13 4 11 -6.4959 0.0088
13 4 12 2.5731 0.0205
13 4 13 3.5266 0.0369
13 4 14 -0.1111 0.0243
13 4 15 6.1083 0.0383
13 4 16 -2.1560 -0.0044
13 4 17 0.9965 -0.0376
13 4 18 0.2687 0.0640
13 5 0 -1.1638 0.0090
13 5 1 6.9709 0.0091
13 5 2 -1.1702 0.0288
13 5 3 1.0077 0.0066
13 5 4 -3.4287 0.0091
13 5 5 -1.9738 0.0139
13 5 6 -4.0885 -0.0057
13 5 7 4.2747 -0.0124
13 5 8 -0.3413 0.0044
13 5 9 3.5060 0.0074
13 5 10 3.5357 0.0116
13 5 11 -6.1776 -0.0059
13 5 12 3.1854 -0.0077
13 5 13 -7.0388 -0.0183
13 5 14 0.4155 0.0017
13 5 15 0.5291 -0.0412
13 5 16 -1.5289 0.0084
13 5 17 2.9805 0.0163
13 5 18 -0.6098 -0.0314
13 6 0 -4.4433 -0.0167
13 6 1 -4.6777 -0.0114
13 6 2 0.2591 -0.0071
13 6 3 -1.0317 -0.0044
13 6 4 5.2419 -0.0151
13 6 5 1.0693 0.0298
13 6 6 0.7676 -0.0150
13 6 7 2.6366 0.0084
13 6 8 -6.0219 -0.0090
13 6 9 4.3829 0.0188
13 6 10 -3.3973 -0.0203
13 6 11 1.8554 0.0252
13 6 12 2.7672 0.0168
13 6 13 -2.5048 0.0555
13 6 14 2.5511 0.0065
13 6 15 -3.2350 0.0435
13 6 16 -0.2332 0.0915
13 6 17 -0.7653 -0.0411
13 7 0 0.9417 0.0064
13 7 1 3.3763 -0.0053
13 7 2 -1.3681 -0.0108
13 7 3 -4.1996 -0.0546
13 7 4 0.4997 -0.0182
13 7 5 -5.2670 -0.0162
13 7 6 3.3936 -0.0065
13 7 7 -0.3621 -0.0035
13 7 8 1.5783 0.0178
13 7 9 3.7699 -0.0325
13 7 10 -1.9380 0.0062
13 7 11 2.5639 0.0281
13 7 12 -1.8553 0.0402
13 7 13 0.3975 -0.0583
13 7 14 0.9649 -0.0483
13 7 15 -0.2592 -0.0574
13 8 0 -3.1472 0.0028
13 8 1 2.9657 0.0489
13 8 2 0.1499 0.0061
13 8 3 4.2864 0.0378
13 8 4 2.3008 0.0215
13 8 5 -0.9479 0.0077
13 8 6 0.6664 0.0122
13 8 7 -3.8509 0.0201
13 8 8 -0.5209 0.0086
13 8 9 -1.9690 -0.0164
13 8 10 1.2935 -0.0624
13 8 11 0.7030 -0.0268
13 8 12 0.9139 0.0739
13 8 13 0.3006 0.0352
13 8 14 -0.6928 0.1560
13 9 0 0.7058 -0.0034
13 9 1 -1.5027 0.0064
13 9 2 -3.2886 -0.0185
13 9 3 -1.9532 -0.0240
13 9 4 -1.3480 -0.0158
13 9 5 0.1984 0.0067
13 9 6 1.4368 0.0256
13 9 7 1.1350 0.0458
13 9 8 -0.5286 0.0734
13 9 9 -0.9138 0.0974
13 9 10 -0.9656 -0.1136
13 9 11 -1.5972 0.0261
13 10 0 0.4446 0.0428
13 10 1 1.8779 -0.0054
13 10 2 2.4004 0.0239
13 10 3 1.4875 -0.0369
13 10 4 0.4363 -0.0441
13 10 5 -1.1686 -0.1321
13 10 6 -0.2941 -0.0705
13 10 7 -0.0783 -0.0870
13 10 8 0.1536 0.0095
14 0 0 8.1825 0.1110
14 0 2 8.6437 -0.0185
14 0 4 2.7156 -0.0621
14 0 6 -12.1685 0.0838
14 0 8 -16.5773 -0.0112
14 0 10 -3.2376 -0.0546
14 0 12 9.9397 0.0743
14 0 14 3.8689 -0.0576
14 0 16 -2.9789 -0.0365
14 0 18 -1.3561 0.0471
14 1 0 5.0221 0.0579
14 1 1 7.8605 -0.0205
14 1 2 11.6285 0.0467
14 1 3 -8.9951 0.0363
14 1 4 12.9509 0.0131
14 1 5 -8.8177 -0.0066
14 1 6 6.0962 0.0063
14 1 7 4.9967 0.0091
14 1 8 -3.9226 0.0328
14 1 9 7.7227 0.0080
14 1 10 -8.8689 0.0098
14 1 11 -1.6004 -0.0016
14 1 12 -3.1854 0.0064
14 1 13 -3.3867 0.0117
14 1 14 3.9863 -0.0080
14 1 15 2.6988 -0.0118
14 1 16 2.9695 -0.0146
14 1 17 2.3823 0.0323
14 1 18 0.1236 -0.1370
14 2 0 -22.4123 -0.0251
14 2 1 10.7062 -0.0090
14 2 2 -4.2841 -0.0148
14 2 3 10.4546 0.0216
14 2 4 13.1649 0.0095
14 2 5 -5.6733 -0.0330
14 2 6 8.9880 0.0030
14 2 7 -9.3365 0.0378
14 2 8 -0.9673 0.0103
14 2 9 0.2828 0.0317
14 2 10 -0.7294 0.0052
14 2 11 4.1247 -0.0286
14 2 12 1.1471 -0.0194
14 2 13 -0.9648 0.0151
14 2 14 -0.3939 0.0129
14 2 15 -2.5501 -0.0454
14 2 16 -1.0049 0.0156
14 2 17 0.9974 -0.0336
14 2 18 1.0403 -0.0181
14 3 0 -4.3616 0.0091
14 3 1 -3.9096 -0.0183
14 3 2 -23.0240 -0.0086
14 3 3 0.7093 -0.0062
14 3 4 -8.8329 0.0119
14 3 5 5.3208 -0.0144
14 3 6 8.6204 0.0141
14 3 7 5.0075 -0.0214
14 3 8 3.8425 0.0001
14 3 9 0.4662 0.0149
14 3 10 -4.4597 0.0329
14 3 11 -3.5120 0.0088
14 3 12 -0.5721 -0.0141
14 3 13 -2.9780 0.0174
14 3 14 4.1869 0.0092
14 3 15 -0.3354 0.0241
14 3 16 1.1458 -0.0181
14 3 17 0.5632 0.0089
14 3 18 -1.2276 0.0351
14 4 0 14.6084 0.0017
14 4 1 3.5020 0.0080
14 4 2 5.1345 -0.0146
14 4 3 0.9785 0.0142
14 4 4 -7.6179 0.0108
14 4 5 -6.6903 0.0088
14 4 6 -5.9710 -0.0254
14 4 7 -2.4913 0.0119
14 4 8 0.1459 -0.0137
14 4 9 8.3020 0.0172
14 4 10 -1.0706 0.0009
14 4 11 6.8998 0.0030
14 4 12 -3.2131 -0.0257
14 4 13 -2.9785 -0.0285
14 4 14 0.2803 -0.0120
14 4 15 -5.6711 -0.0696
14 4 16 2.0282 0.0268
14 4 17 -1.1517 0.0092
14 5 0 -1.8887 -0.0192
14 5 1 -3.0731 -0.0077
14 5 2 0.4648 -0.0268
14 5 3 2.2969 -0.0063
14 5 4 4.4004 0.0191
14 5 5 0.7730 -0.0008
14 5 6 5.1783 0.0188
14 5 7 -6.8721 0.0061
14 5 8 0.7627 0.0135
14 5 9 -4.5665 -0.0144
14 5 10 -2.9417 0.0005
14 5 11 5.5018 -0.0018
14 5 12 -2.5345 0.0036
14 5 13 6.7862 0.0120
14 5 14 -0.4739 -0.0274
14 5 15 0.3786 0.0741
14 5 16 1.1243 -0.0325
14 5 17 -1.7498 -0.0347
14 6 0 3.5417 0.0027
14 6 1 3.4906 0.0103
14 6 2 -2.6260 -0.0262
14 6 3 1.8866 0.0012
14 6 4 -6.2788 -0.0007
14 6 5 0.5904 -0.0112
14 6 6 -0.4170 0.0072
14 6 7 -1.7437 0.0219
14 6 8 6.0437 0.0009
14 6 9 -4.3747 -0.0011
14 6 10 2.7136 0.0184
14 6 11 -2.7879 0.0233
14 6 12 -2.4336 -0.0165
14 6 13 1.3181 -0.0559
14 6 14 -1.9233 0.0111
14 6 15 2.8019 -0.0636
14 7 0 0.2720 0.0094
14 7 1 -3.0979 0.0208
14 7 2 2.0960 0.0085
14 7 3 3.6494 0.0472
14 7 4 -0.5921 0.0066
14 7 5 4.1452 -0.0110
14 7 6 -3.5943 0.0076
14 7 7 0.3483 -0.0031
14 7 8 -1.7580 -0.0027
14 7 9 -2.3269 0.0137
14 7 10 1.5551 -0.0017
14 7 11 -1.7498 -0.0270
14 7 12 1.2753 -0.1023
14 7 13 -1.0755 0.1281
14 7 14 -1.0767 -0.0214
14 8 0 2.3908 -0.0074
14 8 1 -2.7295 -0.0524
14 8 2 -0.5556 -0.0091
14 8 3 -3.3651 -0.0221
14 8 4 -1.4416 -0.0131
14 8 5 1.0444 0.0081
14 8 6 0.8011 0.0042
14 8 7 3.0534 -0.0144
14 8 8 1.0036 0.0298
14 8 9 2.1514 0.0097
14 8 10 -1.2023 0.1759
14 8 11 0.3027 -0.0092
14 8 12 -0.5525 0.0243
14 9 0 -0.1153 -0.0146
14 9 1 1.9092 -0.0042
14 9 2 2.5099 -0.0249
14 9 3 2.0249 0.0302
14 9 4 -0.1778 -0.0399
14 9 5 -0.4145 -0.0017
14 9 6 -1.5882 -0.0783
14 9 7 -1.6782 -0.0416
14 9 8 1.0004 -0.1373
14 9 9 0.4422 -0.1211
14 10 0 -0.2197 -0.0006
14 10 1 -1.8901 -0.0009
14 10 2 -1.6535 0.0438
14 10 3 -0.8155 0.0631
14 10 4 -0.3435 0.0994
14 10 5 1.3671 0.1983
14 10 6 -0.4416 0.1147
15 0 0 -8.9696 -0.1396
15 0 2 -15.7143 0.0431
15 0 4 -7.0053 0.0303
15 0 6 11.6918 -0.0995
15 0 8 16.2442 0.0374
15 0 10 3.3298 0.0040
15 0 12 -8.0813 -0.0769
15 0 14 -2.3714 0.0461
15 0 16 1.7971 -0.0170
15 1 0 3.5012 -0.0556
15 1 1 -5.9238 -0.0078
15 1 2 -7.4785 -0.0246
15 1 3 7.9302 -0.0156
15 1 4 -14.9064 0.0170
15 1 5 5.9346 0.0212
15 1 6 -9.5101 0.0098
15 1 7 -5.1605 0.0009
15 1 8 1.5029 -0.0367
15 1 9 -4.9419 -0.0009
15 1 10 7.6035 -0.0254
15 1 11 3.1792 -0.0108
15 1 12 3.2457 -0.0333
15 1 13 2.4823 -0.0253
15 1 14 -2.9360 -0.0016
15 1 15 -2.9917 0.0060
15 1 16 -1.6703 0.0079
15 1 17 -2.0178 -0.0394
15 2 0 20.6506 0.0218
15 2 1 -9.2148 -0.0031
15 2 2 7.8377 0.0011
15 2 3 -7.9380 -0.0101
15 2 4 -6.7141 -0.0184
15 2 5 4.9698 0.0399
15 2 6 -5.5558 0.0041
15 2 7 6.2382 -0.0442
15 2 8 -0.5219 -0.0156
15 2 9 -1.3266 -0.0083
15 2 10 -2.2078 0.0046
15 2 11 -2.1474 -0.0049
15 2 12 -1.8240 0.0129
15 2 13 2.6570 -0.0443
15 2 14 1.1158 -0.0248
15 2 15 2.5098 0.0430
15 2 16 1.1723 -0.0252
15 2 17 -1.0015 0.0321
15 3 0 1.4633 0.0142
15 3 1 4.5567 0.0338
15 3 2 17.6904 0.0121
15 3 3 0.9063 0.0081
15 3 4 6.6769 -0.0156
15 3 5 -4.4815 0.0101
15 3 6 -4.9828 -0.0013
15 3 7 -5.3953 0.0058
15 3 8 0.2713 -0.0113
15 3 9 -1.5334 -0.0153
15 3 10 4.8148 -0.0473
15 3 11 2.5190 0.0019
15 3 12 -0.9364 0.0115
15 3 13 3.1001 -0.0056
15 3 14 -4.3416 -0.0319
15 3 15 0.8583 -0.0182
15 3 16 -0.5531 0.0466
15 3 17 -0.2659 -0.0324
15 4 0 -13.2767 0.0115
15 4 1 -5.6392 -0.0065
15 4 2 -5.8373 0.0177
15 4 3 1.3258 0.0029
15 4 4 4.2835 0.0073
15 4 5 9.3917 0.0019
15 4 6 2.9985 0.0426
15 4 7 2.9191 -0.0065
15 4 8 -0.3844 0.0143
15 4 9 -7.9841 -0.0265
15 4 10 1.9966 -0.0008
15 4 11 -6.5542 -0.0226
15 4 12 3.5552 0.0215
15 4 13 2.1980 0.0008
15 4 14 -0.2945 -0.0089
15 4 15 4.6472 0.0818
15 4 16 -1.6823 -0.0607
15 4 17 0.9328 0.0191
15 5 0 4.4152 0.0143
15 5 1 0.1688 0.0002
15 5 2 0.6121 0.0117
15 5 3 -5.0247 -0.0054
15 5 4 -4.3362 -0.0322
15 5 5 -0.1538 -0.0174
15 5 6 -5.4575 -0.0087
15 5 7 8.3635 0.0036
15 5 8 -1.0961 -0.0212
15 5 9 5.1827 0.0223
15 5 10 2.0809 -0.0086
15 5 11 -4.2105 0.0300
15 5 12 1.7120 -0.0018
15 5 13 -5.7992 0.0211
15 5 14 0.3515 0.0493
15 5 15 -1.0301 -0.0936
15 6 0 -2.9239 0.0170
15 6 1 -1.8965 -0.0018
15 6 2 3.8071 0.0461
15 6 3 -2.0165 0.0072
15 6 4 6.3768 0.0032
15 6 5 -1.8273 -0.0138
15 6 6 0.0573 0.0034
15 6 7 0.6910 -0.0512
15 6 8 -5.6807 0.0147
15 6 9 3.7250 -0.0280
15 6 10 -2.1341 -0.0075
15 6 11 3.1637 -0.1097
15 6 12 2.0049 0.0258
15 6 13 -0.0821 0.0231
15 6 14 1.5398 -0.0377
15 7 0 -1.1965 -0.0142
15 7 1 2.5088 -0.0151
15 7 2 -2.6777 -0.0037
15 7 3 -2.8441 0.0003
15 7 4 0.2433 -0.0009
15 7 5 -2.6393 0.0641
15 7 6 3.2539 -0.0126
15 7 7 -0.0379 0.0205
15 7 8 1.7158 -0.0297
15 7 9 1.0882 0.0350
15 7 10 -1.3582 -0.0367
15 7 11 0.8044 0.0516
15 7 12 -1.0588 0.1371
15 8 0 -1.5174 0.0083
15 8 1 2.1579 0.0089
15 8 2 1.1150 0.0024
15 8 3 2.0376 -0.0114
15 8 4 0.8162 -0.0002
15 8 5 -1.2375 -0.0186
15 8 6 -1.9602 0.0063
15 8 7 -2.1320 0.0087
15 8 8 -1.4259 -0.0126
15 8 9 -1.8382 -0.0066
15 8 10 0.7835 -0.2431
15 9 0 -0.5103 0.0617
15 9 1 -1.9330 0.0236
15 9 2 -1.7643 0.0771
15 9 3 -1.9132 -0.0261
15 9 4 1.5207 0.0716
15 9 5 0.4738 -0.0085
15 9 6 1.8953 0.0863
15 9 7 1.9035 0.0148
15 9 8 -0.8521 0.1717
15 9 9 0.0486 0.1064
15 10 0 0.0017 -0.0966
15 10 1 1.7324 0.0003
15 10 2 0.7296 -0.1265
15 10 3 0.1802 -0.0648
15 10 4 -0.0628 -0.1408
16 0 0 7.3625 0.1221
16 0 2 19.5700 -0.0573
16 0 4 10.7545 0.0026
16 0 6 -9.2128 0.0856
16 0 8 -14.0461 -0.0616
16 0 10 -3.2062 0.0366
16 0 12 5.7691 0.0528
16 0 14 0.7568 -0.0179
16 0 16 -1.3082 0.0841
16 1 0 -10.2242 0.0252
16 1 1 3.8341 0.0300
16 1 2 2.4252 -0.0172
16 1 3 -6.8705 -0.0059
16 1 4 14.0820 -0.0486
16 1 5 -3.3596 -0.0231
16 1 6 11.0964 -0.0267
16 1 7 5.0146 -0.0086
16 1 8 0.9128 0.0290
16 1 9 2.4272 -0.0025
16 1 10 -5.5223 0.0258
16 1 11 -4.2532 0.0198
16 1 12 -2.8583 0.0493
16 1 13 -1.8287 0.0411
16 1 14 2.0167 0.0170
16 1 15 2.6071 0.0236
16 1 16 0.3947 0.0297
16 1 17 1.5871 0.0517
16 2 0 -16.6944 -0.0011
16 2 1 7.4513 0.0130
16 2 2 -9.2014 0.0162
16 2 3 5.1154 -0.0055
16 2 4 1.1004 0.0224
16 2 5 -4.1684 -0.0409
16 2 6 1.5967 -0.0087
16 2 7 -3.0595 0.0356
16 2 8 0.8946 0.0215
16 2 9 2.4785 -0.0129
16 2 10 4.3067 -0.0130
16 2 11 0.6343 0.0459
16 2 12 2.4197 -0.0082
16 2 13 -3.6861 0.0675
16 2 14 -1.4222 0.0179
16 2 15 -2.2422 -0.0229
16 2 16 -1.1858 0.0183
16 2 17 0.6731 -0.0255
16 3 0 1.0922 -0.0292
16 3 1 -4.4742 -0.0348
16 3 2 -11.4286 -0.0096
16 3 3 -2.5662 0.0027
16 3 4 -3.4322 0.0104
16 3 5 2.6975 0.0018
16 3 6 2.2458 -0.0189
16 3 7 4.8659 0.0052
16 3 8 -3.7790 0.0087
16 3 9 2.2765 -0.0003
16 3 10 -5.2336 0.0375
16 3 11 -1.3041 -0.0237
16 3 12 1.9801 -0.0061
16 3 13 -2.8066 -0.0191
16 3 14 4.1469 0.0632
16 3 15 -0.9887 0.0039
16 3 16 0.1325 -0.0678
16 4 0 10.7231 -0.0169
16 4 1 7.3059 -0.0033
16 4 2 5.7392 -0.0173
16 4 3 -2.4790 -0.0140
16 4 4 -1.1175 -0.0179
16 4 5 -10.8330 -0.0094
16 4 6 0.0839 -0.0349
16 4 7 -3.3056 -0.0035
16 4 8 1.0570 0.0098
16 4 9 6.8402 0.0267
16 4 10 -2.3861 0.0133
16 4 11 5.5162 0.0397
16 4 12 -3.5432 -0.0192
16 4 13 -1.4965 0.0401
16 4 14 0.2764 0.0166
16 4 15 -3.2959 -0.0679
16 5 0 -6.1610 -0.0000
16 5 1 1.5034 0.0051
16 5 2 -1.6199 -0.0002
16 5 3 6.9141 0.0160
16 5 4 3.6963 0.0140
16 5 5 0.0242 0.0309
16 5 6 5.0179 -0.0267
16 5 7 -8.6727 -0.0134
16 5 8 1.1958 0.0149
16 5 9 -5.0726 -0.0243
16 5 10 -1.0608 0.0077
16 5 11 2.8007 -0.0674
16 5 12 -0.7887 0.0034
16 5 13 4.2585 -0.0701
16 5 14 -0.1711 -0.0558
16 6 0 2.5273 -0.0206
16 6 1 0.1622 -0.0091
16 6 2 -4.0534 -0.0332
16 6 3 1.5328 -0.0162
16 6 4 -5.5801 0.0108
16 6 5 2.5026 0.0283
16 6 6 0.4397 -0.0186
16 6 7 0.2086 0.0482
16 6 8 4.9428 -0.0307
16 6 9 -2.7762 0.0394
16 6 10 1.5692 -0.0003
16 6 11 -2.9723 0.2060
16 6 12 -1.4801 -0.0406
16 7 0 1.7779 0.0092
16 7 1 -1.5091 -0.0145
16 7 2 2.7534 0.0085
16 7 3 2.1500 -0.0558
16 7 4 0.1326 0.0140
16 7 5 1.1115 -0.0947
16 7 6 -2.4733 0.0236
16 7 7 -0.4520 -0.0185
16 7 8 -1.3289 0.0638
16 7 9 -0.2188 -0.1021
16 7 10 1.3330 0.0919
16 7 11 0.0790 -0.1118
16 7 12 1.0290 -0.1237
16 8 0 0.7350 -0.0033
16 8 1 -1.4828 0.0390
16 8 2 -1.7153 -0.0038
16 8 3 -0.4646 0.0247
16 8 4 -0.5633 -0.0103
16 8 5 1.5847 0.0114
16 8 6 2.5006 -0.0587
16 8 7 1.2216 0.0048
16 8 8 1.5385 -0.0643
16 9 0 1.0848 -0.0861
16 9 1 1.5624 -0.0463
16 9 2 1.1424 -0.0691
16 9 3 1.5609 0.0265
16 9 4 -2.3641 -0.0327
16 9 5 -0.3909 0.0282
16 9 6 -2.0346 -0.0342
16 10 0 0.1215 0.1846
16 10 1 -1.4400 -0.0256
16 10 2 0.0309 0.1694
16 10 3 0.2740 0.0081
17 0 0 -4.2439 -0.0637
17 0 2 -20.2580 0.0601
17 0 4 -12.9541 -0.0265
17 0 6 6.0065 -0.0450
17 0 8 10.5506 0.0853
17 0 10 2.5342 -0.0506
17 0 12 -3.6397 0.0021
17 0 14 0.7116 -0.0029
17 0 16 1.4777 -0.1425
17 1 0 14.5522 0.0180
17 1 1 -1.5887 -0.0467
17 1 2 2.6109 0.0503
17 1 3 5.8439 0.0190
17 1 4 -11.0201 0.0568
17 1 5 0.8496 0.0094
17 1 6 -10.6411 0.0319
17 1 7 -4.9192 0.0075
17 1 8 -2.7318 -0.0104
17 1 9 -0.3253 -0.0025
17 1 10 2.9964 -0.0077
17 1 11 4.8865 -0.0215
17 1 12 1.9610 -0.0530
17 1 13 1.2601 -0.0498
17 1 14 -1.5119 -0.0416
17 1 15 -2.0089 -0.0646
17 1 16 0.4670 -0.0898
17 2 0 11.0384 -0.0170
17 2 1 -5.6369 -0.0185
17 2 2 8.2128 -0.0250
17 2 3 -2.1825 0.0233
17 2 4 3.1446 -0.0229
17 2 5 3.4279 0.0348
17 2 6 2.4816 0.0045
17 2 7 0.0106 -0.0227
17 2 8 -0.1878 -0.0298
17 2 9 -3.6353 0.0227
17 2 10 -5.4014 0.0188
17 2 11 0.5039 -0.0737
17 2 12 -2.8073 0.0113
17 2 13 4.1497 -0.0587
17 2 14 1.4598 0.0087
17 2 15 1.7034 0.0088
17 3 0 -2.5901 0.0307
17 3 1 4.0527 0.0144
17 3 2 5.1582 0.0025
17 3 3 3.8246 -0.0181
17 3 4 -0.4307 -0.0002
17 3 5 -0.6820 -0.0061
17 3 6 -0.5666 0.0389
17 3 7 -3.7479 -0.0038
17 3 8 6.2993 0.0081
17 3 9 -2.6441 0.0201
17 3 10 5.4358 -0.0034
17 3 11 0.0751 0.0364
17 3 12 -2.6305 -0.0006
17 3 13 2.2309 0.0425
17 3 14 -3.6567 -0.1023
17 4 0 -7.6303 0.0150
17 4 1 -8.3118 0.0105
17 4 2 -4.7070 0.0049
17 4 3 2.7135 0.0092
17 4 4 -1.1612 0.0062
17 4 5 10.8721 0.0135
17 4 6 -2.5825 0.0016
17 4 7 3.3070 0.0217
17 4 8 -1.8660 -0.0479
17 4 9 -5.1956 -0.0119
17 4 10 2.2571 -0.0266
17 4 11 -3.9206 -0.0442
17 4 12 3.1603 0.0337
17 4 13 0.9983 -0.0789
17 5 0 6.9933 -0.0054
17 5 1 -2.1246 -0.0047
17 5 2 2.2140 0.0095
17 5 3 -7.9569 -0.0175
17 5 4 -2.8686 0.0283
17 5 5 -0.2772 -0.0338
17 5 6 -4.0112 0.0658
17 5 7 7.9090 0.0184
17 5 8 -1.0027 -0.0000
17 5 9 4.2401 0.0099
17 5 10 0.0221 0.0056
17 5 11 -1.5811 0.0893
17 5 12 -0.0883 -0.0062
17 6 0 -2.1062 0.0007
17 6 1 1.3998 0.0150
17 6 2 3.8524 -0.0061
17 6 3 -0.6493 0.0173
17 6 4 4.1819 -0.0298
17 6 5 -2.6069 -0.0216
17 6 6 -1.0478 0.0357
17 6 7 -0.7731 0.0058
17 6 8 -3.8711 0.0351
17 6 9 1.8150 -0.0104
17 6 10 -0.9840 -0.0052
17 6 11 2.3036 -0.2742
17 7 0 -2.0317 -0.0104
17 7 1 0.1042 0.0474
17 7 2 -2.1924 -0.0236
17 7 3 -1.7658 0.0713
17 7 4 -0.2736 -0.0395
17 7 5 0.1221 0.0582
17 7 6 1.4275 -0.0350
17 7 7 0.8900 -0.0231
17 7 8 0.6894 -0.0822
17 7 9 -0.2449 0.1668
17 8 0 -0.1247 0.0019
17 8 1 0.8924 -0.0365
17 8 2 2.1623 0.0333
17 8 3 -0.9789 0.0026
17 8 4 0.6019 0.0634
17 8 5 -1.8826 0.0048
17 8 6 -2.3672 0.1387
17 8 7 -0.4453 -0.0342
17 9 0 -1.3975 0.0288
17 9 1 -0.9792 0.0457
17 9 2 -0.6265 -0.0341
17 9 3 -1.0058 -0.0393
17 9 4 2.5305 -0.0668
17 10 0 -0.0838 -0.1949
18 0 0 0.4594 -0.0134
18 0 2 17.8731 -0.0489
18 0 4 12.7407 0.0381
18 0 6 -3.1031 -0.0070
18 0 8 -6.3188 -0.0993
18 0 10 -1.2644 0.0422
18 0 12 2.0340 -0.0699
18 0 14 -1.6715 0.0052
18 1 0 -16.0821 -0.0496
18 1 1 -0.5402 0.0566
18 1 2 -6.5785 -0.0515
18 1 3 -4.6350 -0.0241
18 1 4 6.6614 -0.0352
18 1 5 1.6649 0.0144
18 1 6 8.3759 -0.0253
18 1 7 4.9069 0.0054
18 1 8 3.6181 -0.0103
18 1 9 -1.2967 0.0171
18 1 10 -0.4935 -0.0146
18 1 11 -5.0466 0.0112
18 1 12 -0.7979 0.0525
18 1 13 -0.6386 0.0355
18 1 14 1.3639 0.0713
18 1 15 1.4361 0.0888
18 2 0 -4.7859 0.0177
18 2 1 3.7912 0.0183
18 2 2 -5.5128 0.0250
18 2 3 -0.6758 -0.0366
18 2 4 -5.7620 0.0245
18 2 5 -2.8850 -0.0167
18 2 6 -5.9469 0.0060
18 2 7 2.5367 0.0176
18 2 8 -1.1171 0.0353
18 2 9 4.5662 -0.0197
18 2 10 5.4597 -0.0201
18 2 11 -1.2647 0.0698
18 2 12 2.7602 -0.0173
18 2 13 -4.0869 0.0058
18 2 14 -1.3846 -0.0383
18 3 0 2.8143 -0.0205
18 3 1 -3.1469 0.0134
18 3 2 0.2305 0.0099
18 3 3 -4.1576 0.0228
18 3 4 4.1377 -0.0061
18 3 5 -1.0335 -0.0015
18 3 6 -0.1315 -0.0503
18 3 7 2.1837 -0.0026
18 3 8 -7.4466 -0.0312
18 3 9 2.5112 -0.0266
18 3 10 -5.1103 -0.0416
18 3 11 1.0163 -0.0255
18 3 12 2.8679 0.0081
18 3 13 -1.4661 -0.0570
18 4 0 4.3700 -0.0058
18 4 1 8.5236 -0.0078
18 4 2 2.7184 0.0231
18 4 3 -2.2253 0.0041
18 4 4 2.2234 0.0248
18 4 5 -9.5038 -0.0238
18 4 6 4.1397 0.0321
18 4 7 -2.8145 -0.0463
18 4 8 2.5756 0.0711
18 4 9 3.2670 -0.0136
18 4 10 -1.7069 0.0271
18 4 11 2.0417 0.0323
18 4 12 -2.4829 -0.0654
18 5 0 -6.8878 -0.0120
18 5 1 2.0613 0.0029
18 5 2 -2.2784 -0.0387
18 5 3 8.1276 0.0146
18 5 4 2.0600 -0.0634
18 5 5 0.6808 0.0319
18 5 6 2.6741 -0.0782
18 5 7 -6.3597 -0.0119
18 5 8 0.5788 -0.0174
18 5 9 -2.9091 0.0267
18 5 10 0.8392 -0.0329
18 5 11 0.7060 -0.0763
18 6 0 1.4622 0.0267
18 6 1 -2.4914 -0.0124
18 6 2 -3.5369 0.0446
18 6 3 -0.3783 -0.0078
18 6 4 -2.5426 0.0384
18 6 5 2.2311 -0.0062
18 6 6 1.6251 -0.0466
18 6 7 0.9776 -0.0991
18 6 8 2.6025 -0.0193
18 6 9 -1.0052 -0.0555
18 6 10 0.4289 0.0239
18 7 0 2.0051 0.0260
18 7 1 1.4329 -0.0561
18 7 2 1.2140 0.0292
18 7 3 1.6242 -0.0221
18 7 4 0.1893 0.0548
18 7 5 -0.8846 0.0466
18 7 6 -0.3676 0.0402
18 7 7 -1.0684 0.0971
18 8 0 -0.3264 -0.0116
18 8 1 -0.5210 -0.0263
18 8 2 -2.2784 -0.0875
18 8 3 1.8240 -0.0512
18 8 4 -0.7191 -0.1447
18 8 5 1.8436 -0.0120
18 8 6 1.7642 -0.2073
18 9 0 1.3250 0.1096
18 9 1 0.4379 -0.0165
19 0 0 3.1736 0.0772
19 0 2 -13.0868 0.0232
19 0 4 -10.1399 -0.0386
19 0 6 0.9776 0.0474
19 0 8 2.0553 0.0836
19 0 10 -0.2078 -0.0364
19 0 12 -0.9957 0.1169
19 1 0 14.8440 0.0559
19 1 1 2.2342 -0.0549
19 1 2 8.6371 0.0227
19 1 3 3.2867 0.0249
19 1 4 -2.1683 0.0011
19 1 5 -3.7864 -0.0380
19 1 6 -5.0093 0.0151
19 1 7 -4.7843 -0.0223
19 1 8 -3.5527 0.0178
19 1 9 2.2590 -0.0311
19 1 10 -1.4685 0.0212
19 1 11 4.6157 0.0152
19 1 12 -0.1689 -0.0515
19 1 13 0.0197 0.0094
19 1 14 -1.2795 -0.0905
19 2 0 -0.6944 -0.0046
19 2 1 -2.0427 -0.0153
19 2 2 2.0736 -0.0241
19 2 3 3.1655 0.0336
19 2 4 6.5894 -0.0271
19 2 5 2.6631 -0.0173
19 2 6 7.9908 -0.0142
19 2 7 -4.0941 -0.0226
19 2 8 2.4189 -0.0363
19 2 9 -5.0177 0.0120
19 2 10 -4.5753 0.0089
19 2 11 1.5091 -0.0320
19 2 12 -2.1922 0.0133
19 2 13 3.4762 0.0736
19 3 0 -1.9621 0.0025
19 3 1 1.5680 -0.0262
19 3 2 -4.0362 -0.0283
19 3 3 3.4142 -0.0116
19 3 4 -6.9266 0.0039
19 3 5 2.2123 0.0087
19 3 6 0.0335 0.0502
19 3 7 -0.3472 0.0025
19 3 8 7.0586 0.0486
19 3 9 -1.8656 0.0180
19 3 10 4.1757 0.0773
19 3 11 -1.8234 -0.0018
19 3 12 -2.6275 -0.0149
19 3 13 0.6643 0.0646
19 4 0 -1.2100 -0.0108
19 4 1 -7.8645 0.0012
19 4 2 -0.1673 -0.0552
19 4 3 1.2815 -0.0075
19 4 4 -2.2756 -0.0502
19 4 5 7.0479 0.0455
19 4 6 -4.7207 -0.0306
19 4 7 1.9397 0.0649
19 4 8 -2.9502 -0.0567
19 4 9 -1.3454 0.0371
19 4 10 0.9746 -0.0158
19 4 11 -0.3101 -0.0072
19 5 0 5.9244 0.0450
19 5 1 -1.5915 -0.0068
19 5 2 1.8970 0.0650
19 5 3 -7.3225 -0.0219
19 5 4 -1.3524 0.0573
19 5 5 -0.9351 -0.0409
19 5 6 -1.3223 0.0481
19 5 7 4.4217 -0.0105
19 5 8 -0.0711 0.0366
19 5 9 1.4041 -0.0767
19 5 10 -1.3146 0.0699
19 6 0 -0.6555 -0.0362
19 6 1 2.9438 0.0068
19 6 2 3.1197 -0.0556
19 6 3 1.2948 -0.0011
19 6 4 0.9942 -0.0278
19 6 5 -1.5604 0.0450
19 6 6 -1.9773 0.0431
19 6 7 -0.9217 0.1914
19 6 8 -1.3561 -0.0146
19 7 0 -1.7713 -0.0427
19 7 1 -2.6017 0.0284
19 7 2 -0.2534 -0.0026
19 7 3 -1.4919 -0.0717
19 7 4 -0.0407 -0.0427
19 7 5 1.1485 -0.1731
19 7 6 -0.4158 -0.0384
19 8 0 0.6260 0.0235
19 8 1 0.4180 0.1021
19 8 2 2.0067 0.1350
19 8 3 -1.7989 0.0833
19 8 4 0.7379 0.2120
20 0 0 -5.7653 -0.1035
20 0 2 7.3250 0.0118
20 0 4 6.1292 0.0309
20 0 6 0.3063 -0.0561
20 0 8 1.4064 -0.0211
20 0 10 1.3076 0.0576
20 0 12 0.4279 -0.1182
20 1 0 -11.4481 -0.0451
20 1 1 -3.4207 0.0390
20 1 2 -8.4901 0.0119
20 1 3 -2.1826 -0.0230
20 1 4 -1.4180 0.0224
20 1 5 4.9455 0.0492
20 1 6 1.4885 -0.0058
20 1 7 4.4136 0.0247
20 1 8 2.7612 -0.0011
20 1 9 -2.3652 0.0278
20 1 10 2.4925 -0.0060
20 1 11 -3.6070 -0.0520
20 1 12 0.5664 0.0411
20 2 0 4.4651 -0.0089
20 2 1 0.6766 0.0168
20 2 2 1.3039 0.0268
20 2 3 -4.9112 -0.0056
20 2 4 -5.6899 0.0268
20 2 5 -2.7652 0.0616
20 2 6 -8.2419 0.0179
20 2 7 4.3558 0.0271
20 2 8 -3.3115 0.0417
20 2 9 4.8547 -0.0105
20 2 10 3.0628 0.0225
20 2 11 -1.1545 -0.0219
20 2 12 1.3241 0.0047
20 3 0 0.4701 0.0189
20 3 1 0.3741 0.0154
20 3 2 5.9652 0.0480
20 3 3 -1.9697 -0.0045
20 3 4 8.3613 0.0023
20 3 5 -2.7520 -0.0007
20 3 6 0.5835 -0.0433
20 3 7 -1.3335 0.0026
20 3 8 -5.4327 -0.0504
20 3 9 0.9027 -0.0122
20 3 10 -2.8754 -0.0875
20 3 11 2.1626 0.0244
20 3 12 1.9558 0.0169
20 4 0 -1.4288 0.0287
20 4 1 6.3573 -0.0053
20 4 2 -2.1927 0.0664
20 4 3 -0.3119 -0.0090
20 4 4 1.8063 0.0407
20 4 5 -4.1777 -0.0694
20 4 6 4.4487 -0.0209
20 4 7 -0.8955 -0.0616
20 4 8 2.7894 0.0104
20 4 9 -0.1431 -0.0473
20 4 10 -0.3485 0.0098
20 4 11 -0.8305 -0.0220
20 5 0 -4.3011 -0.0663
20 5 1 0.8714 0.0200
20 5 2 -1.2485 -0.0605
20 5 3 5.5976 0.0516
20 5 4 0.7857 -0.0007
20 5 5 0.8623 0.0725
20 5 6 0.2594 0.0119
20 5 7 -2.5235 0.0431
20 5 8 -0.3617 -0.0592
20 5 9 -0.0748 0.1171
20 6 0 -0.0367 0.0134
20 6 1 -2.7927 -0.0104
20 6 2 -2.4762 0.0301
20 6 3 -1.8740 -0.0103
20 6 4 0.1700 0.0002
20 6 5 0.8566 -0.0797
20 6 6 1.9517 -0.0241
20 6 7 0.7546 -0.2353
20 7 0 1.4231 0.0381
20 7 1 2.9649 0.0240
20 7 2 -0.3297 -0.0557
20 7 3 1.1906 0.1618
20 7 4 -0.0634 0.0085
20 7 5 -1.0007 0.2582
20 8 0 -0.7495 -0.0179
20 8 1 -0.5039 -0.1318
21 0 0 6.5333 0.0886
21 0 2 -2.2357 -0.0457
21 0 4 -2.0238 -0.0185
21 0 6 -0.8349 0.0280
21 0 8 -3.4213 -0.0819
21 0 10 -1.7089 -0.1049
21 0 12 -0.2021 0.0774
21 1 0 6.9501 0.0371
21 1 1 4.2353 -0.0123
21 1 2 6.4975 -0.0299
21 1 3 1.6477 0.0185
21 1 4 3.5134 -0.0288
21 1 5 -4.9103 -0.0385
21 1 6 1.3621 -0.0051
21 1 7 -3.8200 0.0028
21 1 8 -1.5914 -0.0350
21 1 9 1.6917 -0.0010
21 1 10 -2.4961 -0.0161
21 1 11 2.2978 0.0789
21 2 0 -6.3750 0.0146
21 2 1 0.0782 -0.0288
21 2 2 -4.1073 -0.0313
21 2 3 5.6053 -0.0411
21 2 4 3.5731 -0.0241
21 2 5 2.9689 -0.0992
21 2 6 7.0057 -0.0256
21 2 7 -3.4724 -0.0176
21 2 8 3.6282 -0.0607
21 2 9 -4.1174 0.0192
21 2 10 -1.4666 -0.0666
21 3 0 1.1455 -0.0384
21 3 1 -1.9104 0.0055
21 3 2 -6.2112 -0.0599
21 3 3 0.4678 0.0109
21 3 4 -8.4152 -0.0026
21 3 5 2.5812 -0.0212
21 3 6 -1.3264 0.0375
21 3 7 2.3085 0.0026
21 3 8 3.2851 0.0346
21 3 9 0.0651 0.0277
21 4 0 3.0538 -0.0326
21 4 1 -4.2202 0.0286
21 4 2 3.6688 -0.0358
21 4 3 -0.2286 0.0358
21 4 4 -1.2222 0.0096
21 4 5 1.6803 0.0761
21 4 6 -3.5271 0.0989
21 4 7 -0.0996 0.0291
21 5 0 2.3529 0.0491
21 5 1 -0.0937 -0.0392
21 5 2 0.5335 0.0164
21 5 3 -3.3904 -0.0991
21 5 4 -0.3795 -0.0812
21 5 5 -0.5157 -0.1194
21 5 7 1.0516 -0.0697
21 5 8 0.5993 0.0811
21 6 0 0.3799 0.0344
21 6 1 2.2414 0.0315
21 6 2 1.6282 0.0193
21 6 3 1.9682 0.0517
21 6 4 -0.7408 0.0338
21 6 5 -0.3680 0.0964
21 6 6 -1.5446 -0.0036
21 7 0 -1.0389 -0.0064
21 7 1 -2.4619 -0.0770
21 7 2 0.4645 0.1144
21 7 3 -0.7386 -0.2062
22 0 0 -5.2494 -0.0493
22 0 2 -1.1074 0.0686
22 0 4 -1.1857 0.0032
22 0 6 0.7659 0.0191
22 0 8 3.8692 0.1873
22 0 10 1.5007 0.1481
22 1 0 -2.5054 -0.0408
22 1 1 -4.7339 -0.0199
22 1 2 -3.5157 0.0307
22 1 3 -1.5822 -0.0140
22 1 4 -4.1168 0.0312
22 1 5 3.9688 0.0068
22 1 6 -3.0856 0.0199
22 1 7 3.0803 -0.0537
22 1 8 0.4182 0.0693
22 1 9 -0.6891 -0.0339
22 1 10 1.7655 0.0237
22 2 0 6.8187 -0.0124
22 2 1 -0.2601 0.0476
22 2 2 5.9656 0.0373
22 2 3 -5.1749 0.0845
22 2 4 -1.1292 0.0255
22 2 5 -2.9036 0.1110
22 2 6 -5.0147 0.0441
22 2 7 2.0190 -0.0091
22 2 8 -3.3306 0.0863
22 3 0 -2.4150 0.0490
22 3 1 2.3739 -0.0177
22 3 2 5.3057 0.0563
22 3 3 0.5580 -0.0072
22 3 4 7.3447 -0.0081
22 3 5 -1.7769 0.0384
22 3 6 1.7715 -0.0372
22 3 7 -2.2960 -0.0280
22 4 0 -3.4372 0.0089
22 4 1 1.9172 -0.0634
22 4 2 -4.0143 -0.0326
22 4 3 0.1469 -0.0516
22 4 4 0.7079 -0.0732
22 4 5 -0.1002 -0.0536
22 4 6 2.2721 -0.1564
22 4 7 0.8396 0.0216
22 5 0 -0.5261 0.0101
22 5 1 -0.4559 0.0547
22 5 2 0.0548 0.0469
22 5 3 1.3943 0.1398
22 6 0 -0.3810 -0.0837
22 6 1 -1.5429 -0.0631
22 6 2 -0.8068 -0.0676
23 0 0 2.5183 0.0101
23 0 2 2.5677 -0.0750
23 0 4 3.0641 0.0160
23 0 6 -0.3725 -0.0530
23 0 8 -3.1634 -0.2450
23 1 0 -0.9762 0.0427
23 1 1 4.7546 0.0549
23 1 2 0.5616 -0.0307
23 1 3 1.5585 0.0127
23 1 4 3.6619 -0.0441
23 1 5 -2.6768 0.0282
23 1 6 3.6104 -0.0329
23 1 7 -2.2299 0.0977
23 1 8 0.4275 -0.0799
23 2 0 -6.2711 0.0014
23 2 1 0.1567 -0.0599
23 2 2 -6.5956 -0.0486
23 2 3 3.8628 -0.1004
23 2 4 -0.7694 -0.0335
23 2 5 2.3199 -0.0908
23 2 6 2.9798 -0.0629
23 2 7 -0.6623 0.0410
23 3 0 3.0226 -0.0447
23 3 1 -1.7041 0.0184
23 3 2 -3.8534 -0.0378
23 3 3 -0.8965 0.0078
23 3 4 -5.5347 0.0250
23 3 5 0.6921 -0.0350
23 3 6 -1.6667 0.0409
23 4 0 2.8157 0.0389
23 4 1 -0.0402 0.0900
23 4 2 3.4569 0.1069
23 4 3 0.3388 0.0421
23 5 0 -0.7477 -0.0859
24 0 0 0.4641 0.0108
24 0 2 -2.6721 0.0637
24 0 4 -3.5979 -0.0409
24 0 6 -0.0067 0.0491
24 1 0 3.0180 -0.0223
24 1 1 -4.1130 -0.0885
24 1 2 1.5416 0.0416
24 1 3 -1.2422 -0.0118
24 1 4 -2.7159 0.0658
24 1 5 1.4991 -0.0414
24 1 6 -3.1355 0.0344
24 2 0 5.0636 0.0221
24 2 1 -0.0785 0.0539
24 2 2 5.9515 0.0653
24 2 3 -2.1692 0.0810
24 2 4 1.6672 0.0376
24 2 5 -1.3274 0.0503
24 3 0 -2.8859 0.0247
24 3 1 0.4570 -0.0215
24 3 2 2.3355 0.0129
24 4 0 -1.7420 -0.0871
25 0 0 -2.5435 -0.0070
25 0 2 2.0848 -0.0372
25 1 0 -3.5915 -0.0231
25 1 1 2.8907 0.1093
25 1 2 -2.4070 -0.0559
25 1 3 0.6738 0.0034
25 1 4 1.7282 -0.0800
25 2 0 -3.4717 -0.0547
25 2 1 0.1396 -0.0311
25 2 2 -4.3641 -0.0754
26 1 0 3.0286 0.0703
26 1 1 -1.4863 -0.1018
0 0 0 0.0 0.0
;
_shelx_fab_checksum              13403

# END of CIF
